# Supplementary material for: Large dynamics of a phase separating arginine-glycine-rich domain revealed via nuclear and electron spins
Source: Nat Commun. 2024 Feb 21;15:1610. doi: 10.1038/s41467-024-45788-w (PMC10881997; doi:10.1038/s41467-024-45788-w)
Supplement: Supplementary file 8 — Source Data [file 41467_2024_45788_MOESM8_ESM.zip]

Archive with 13 entries (12 files):
- source data (1)/Source Data/
- source data (1)/Source Data/041122_coilin_TOAC_polyU_201022_40K_04.DSC
- source data (1)/Source Data/041122_coilin_TOAC_polyU_201022_40K_04.DTA
- source data (1)/Source Data/071123_coilin_PROXYL_dilution2_071123_50K_02.DSC
- source data (1)/Source Data/071123_coilin_PROXYL_dilution2_071123_50K_02.DTA
- source data (1)/Source Data/091123_coilin_PROXYL_031123_50K_02.DSC
- source data (1)/Source Data/091123_coilin_PROXYL_031123_50K_02.DTA
- source data (1)/Source Data/161023_polyU_coilin_MTSSL_091023_50K_02.DTA
- source data (1)/Source Data/181023_coilin_MTSSL_061023_50K_03.DSC
- source data (1)/Source Data/181023_coilin_MTSSL_061023_50K_03.DTA
- source data (1)/Source Data/311022_coilin_TOAC_201022_40K_exp04.DSC
- source data (1)/Source Data/311022_coilin_TOAC_201022_40K_exp04.DTA
- source data (1)/Source Data/Source_Data.xlsx
