# Supplementary material for: Large dynamics of a phase separating arginine-glycine-rich domain revealed via nuclear and electron spins
Source: Nat Commun. 2024 Feb 21;15:1610. doi: 10.1038/s41467-024-45788-w (PMC10881997; doi:10.1038/s41467-024-45788-w)
Supplement: Supplementary file 8 — Source Data [file 41467_2024_45788_MOESM8_ESM.zip › source data (1)/Source Data/091123_coilin_PROXYL_031123_50K_02.DSC]

#DESC	1.2 * DESCRIPTOR INFORMATION ***********************
*
*	Dataset Type and Format:
*
DSRC	EXP
BSEQ	BIG
IKKF	CPLX
XTYP	IDX
YTYP	IDX
ZTYP	NODATA
*
*	Item Formats:
*
IRFMT	D
IIFMT	D
*
*	Data Ranges and Resolutions:
*
XPTS	128
XMIN	0.000000
XWID	1016.000000
YPTS	128
YMIN	0.000000
YWID	1016.000000
*
*	Documentational Text:
*
TITL	'HYSCORE_2scans'
IRNAM	'Intensity'
IINAM	'Intensity'
XNAM	'Time'
YNAM	'Time'
IRUNI	''
IIUNI	''
XUNI	'ns'
YUNI	'ns'
*
************************************************************
*
#SPL	1.2 * STANDARD PARAMETER LAYER
*
OPER    xuser
DATE    11/10/23
TIME    12:48:44
CMNT    
SAMP    
SFOR    
STAG    C
EXPT    
OXS1    
AXS1    
AXS2    
AXS3    
MWPW    0.05012
A1CT    1.2128
B0VL    1.209802
A1SW    0.02
MWFQ    3.400537e+10
AVGS    2
*
************************************************************
*
#DSL	1.0 * DEVICE SPECIFIC LAYER
*

.DVC     acqStart, 1.0


.DVC     cwBridge, 1.0

AcqFineTuning      Never
AcqScanFTuning     Off
AcqSliceFTuning    Off
Power              50.12 mW
PowerAtten         3.0 dB

.DVC     fieldCtrl, 1.0

AllegroMode        True
CenterField        12128.00 G
Delay              0.0 s
FieldFlyback       On
FieldPosition      12098.020 G
FieldWait          Wait LED off
GFactor            2.000000
MeasuringHall      False
SetToSampleG       False
StaticFieldMon     12098.020 G
SweepDirection     Up
SweepWidth         200.0 G
WidthTM            200.0 G

.DVC     freqCounter, 1.0

FrequencyMon       34.005371 GHz
QMonitBridge       Off

.DVC     ftBridge, 1.0

Attenuation        60.00 dB
ELDORAtt           30 dB
FrequencyA         33.559923 GHz
VideoBW            200 MHz
VideoGain          21 dB

.DVC     ftEpr, 1.0

AWGPhaseShift      90.00 deg.
AutoTimeOut        True
AveragesPerScan    50
FTEzAWGELDORa      100.00 %
FTEzAWGELDORf      0.000 MHz
FTEzAWGELDORw      0.000 MHz
FTEzB0SettlDel     0 s
FTEzB0Step         0 G
FTEzCurrELDOR      33.558462 GHz
FTEzD11deer        0 ns
FTEzD20deer        0 ns
FTEzD3deer         300 ns
FTEzDXdeer         0 ns
FTEzDelay0         658 ns
FTEzDelay1         172 ns
FTEzDelay2         1000 ns
FTEzDelay4         0 ns
FTEzDeltaX         8 ns
FTEzDeltaY         8 ns
FTEzELDORStart     33.558462 GHz
FTEzELDORWidth     0.000000 GHz
FTEzENDORDetDel    0 ns
FTEzExtTrgDel      200 ns
FTEzIntgBase       1 ns
FTEzIntgGate       180 ns
FTEzMWPiHalf       16 ns
FTEzNPls           1
FTEzP20deer        0 ns
FTEzP3             40 ns
FTEzRF1Pi          0 ns
FTEzRF1PlsSep      2 ns
FTEzRF1Pump        0.500 MHz
FTEzRF1Start       0.500 MHz
FTEzRF1Width       0.000 MHz
FTEzSRELDORExp     False
FTEzSXdeer         1024
FTEzSXdeerExp      False
FTEzSleep          0 s
FieldIsStatic      False
GradIntPulse       False
GrdEnable          False
LastXAxis          ?
LastYAxis          ?
MDigPrg            {3;400,1,1;1[mixed]} 1,1,1,1,1,1,1,1,1,1,1,1,1,1,1,1,1,1,1,1,1,1,1,1,1,1,1,1,1,1,1,1,1,1,1,1,1,1,1,1,1,1,1,1,1,1,1,1,1,1,1,1,1,1,1,1,1,1,1,1,1,1,1,1,1,1,1,1,1,1,1,1,1,1,1,1,1,1,1,1,1,1,1,1,1,1,1,1,1,1,1,1,1,1,1,1,1,1,1,1,1,1,1,1,1,1,1,1,1,1,1,1,1,1,1,1,1,1,1,1,1,1,1,1,1,1,1,1,1,1,1,1,1,1,1,1,1,1,1,1,1,1,1,1,1,1,1,1,1,1,1,1,1,1,1,1,1,1,1,1,1,1,1,1,1,1,1,1,1,1,1,1,1,1,1,1,1,1,1,1,1,1,1,1,1,1,1,1,1,1,1,1,1,1,1,1,1,1,1,1,1,1,1,1,1,1,1,1,1,1,1,1,1,1,1,1,1,1,1,1,1,1,1,1,1,1,1,1,1,1,1,1,1,1,1,1,1,1,1,1,1,1,1,1,1,1,1,1,1,1,1,1,1,1,1,1,1,1,1,1,1,1,1,1,1,1,1,1,1,1,1,1,1,1,1,1,1,1,1,1,1,1,1,1,1,1,1,1,1,1,1,1,1,1,1,1,1,1,1,1,1,1,1,1,1,1,1,1,1,1,1,1,1,1,1,1,1,1,1,1,1,1,1,1,1,1,1,1,1,1,1,1,1,1,1,1,1,1,1,1,1,1,1,1,1,1,1,1,1,1,1,1,1,1,1,1,1,1,1,1,1,1,1,1,1,1,1,1,1,1,1,1,1,1,1,1,1,1,1,1,1,1,1,1,1,1,1,1,1,1,1,1,1,1,1,1,1,1,1,1
MMWaveLOFreq       26.880000 GHz
OnlyAWGChans       False
PCycleAllowed      True
PCycleOn           True
PPExtTrg           False
PPExtTrgSlope      Rising
PlsSPELEXPSlct     HYSCORE
PlsSPELLISTSlct    4-step
PlsSPELPhPrgEx     Normal
QuadDetect         True
ReplaceMode        Off
ShotRepTime        2499.00 us
ShotsPLoop         50
SmoothAllowed      False
SmoothPoints       1
SptProgress        100 %
StochMode          False
SweepsPExp         2
TriggerTimeOut     80 s
XSpecRes           128
YSpecRes           128

.DVC     recorder, 1.0

BaselineCorr       Off
NbScansAcc         2
NbScansDone        2
NbScansToDo        2
ReplaceMode        Off
SmoothMode         Manual
SmoothPoints       1

.DVC     routeTrg, 1.0


.DVC     sigChanSmall, 1.0


.DVC     transRec, 1.0


*
************************************************************
