# Supplementary material for: Large dynamics of a phase separating arginine-glycine-rich domain revealed via nuclear and electron spins
Source: Nat Commun. 2024 Feb 21;15:1610. doi: 10.1038/s41467-024-45788-w (PMC10881997; doi:10.1038/s41467-024-45788-w)
Supplement: Supplementary file 8 — Source Data [file 41467_2024_45788_MOESM8_ESM.zip › source data (1)/Source Data/Source_Data.xlsx]

## Sheet: Fig. 2b
RESIDUE NUMBER	RESIDUE NAME	PROPENSITY HELIX	PROPENSITY EXTENDED
389	A	0.333	-0.333
390	S	0.079	-0.06
391	L	0.074	-0.086
392	G	0.034	-0.05
393	R	0.011	-0.067
394	G	0.043	-0.074
395	W	0.119	-0.096
396	G	0.048	-0.06
397	R	0.073	-0.055
398	E	0.043	-0.071
399	E	0.049	-0.071
400	N	0.036	-0.052
401	L	0.03	-0.068
402	F	0.033	-0.063
403	S	0.023	-0.039
404	W	0.017	-0.062
405	K	0.023	-0.086
406	G	0.029	-0.065
407	A	0.083	-0.058
408	K	0.079	-0.055
409	G	0.027	-0.036
410	R	0.049	-0.166
411	G	0.025	-0.082
412	M	0.026	-0.069
413	R	0.009	-0.028
414	G	0.029	-0.018
415	R	0.002	-0.056
420	G	0.074	-0.364
421	H	0.036	-0.358
422	P	0.104	-0.23
423	V	0.065	-0.111
424	S	0.333	-0.333

## Sheet: Fig. 4e
sample	Residue	T1 value / s	stderr / s
clp	W395	0.279626	0.0070365
clp	W404	0.245369	0.0101635
clp+polyU	W395	0.440298	0.092381
clp+polyU	W404	0.408504	0.108168

## Sheet: Fig5a
343.4	0.485929	0.472932	0.48328	0.489344
343.407	0.486428	0.475688	0.482837	0.485751
343.414	0.487749	0.478199	0.483823	0.481787
343.421	0.489404	0.480285	0.482189	0.480494
343.427	0.489703	0.480803	0.48248	0.479939
343.434	0.488125	0.477028	0.480861	0.478324
343.441	0.485681	0.472269	0.483585	0.478529
343.448	0.484508	0.470365	0.482846	0.480003
343.455	0.485672	0.46778	0.482835	0.47882
343.462	0.487085	0.466816	0.482244	0.472796
343.468	0.487331	0.473358	0.482748	0.466678
343.475	0.486839	0.481244	0.482869	0.468016
343.482	0.484928	0.480883	0.481195	0.474854
343.489	0.482131	0.472976	0.482899	0.481751
343.496	0.481665	0.46547	0.482569	0.486479
343.503	0.484925	0.464273	0.482971	0.487358
343.509	0.488532	0.469701	0.48115	0.485457
343.516	0.488377	0.476079	0.482473	0.482145
343.523	0.484928	0.477219	0.481457	0.478564
343.53	0.48091	0.475836	0.481769	0.478231
343.537	0.478086	0.477712	0.483636	0.481669
343.544	0.477707	0.483149	0.481314	0.485265
343.55	0.478844	0.487424	0.480782	0.485476
343.557	0.479741	0.484287	0.482115	0.479283
343.564	0.48073	0.476311	0.482087	0.470601
343.571	0.482385	0.471636	0.482948	0.47057
343.578	0.484478	0.468601	0.481461	0.47816
343.585	0.486035	0.463809	0.480742	0.479198
343.591	0.486331	0.464592	0.483089	0.471839
343.598	0.487432	0.472261	0.482525	0.469806
343.605	0.489986	0.475581	0.482309	0.477242
343.612	0.490699	0.475517	0.482172	0.483037
343.619	0.488944	0.481721	0.483218	0.483915
343.626	0.485221	0.487535	0.483181	0.487066
343.632	0.478764	0.484703	0.481555	0.491634
343.639	0.473531	0.480219	0.482097	0.492121
343.646	0.47379	0.479392	0.481086	0.488777
343.653	0.477237	0.481116	0.481117	0.482366
343.66	0.480647	0.486117	0.480248	0.473868
343.667	0.483409	0.49225	0.48274	0.469569
343.673	0.484784	0.493825	0.479817	0.473145
343.68	0.484717	0.487933	0.482562	0.479002
343.687	0.483875	0.476438	0.48188	0.481661
343.694	0.483061	0.464545	0.480909	0.484127
343.701	0.483987	0.458203	0.482161	0.490151
343.708	0.485729	0.460753	0.481464	0.49486
343.714	0.485892	0.468236	0.482266	0.490755
343.721	0.485807	0.471392	0.483432	0.479451
343.728	0.485914	0.467485	0.482908	0.473025
343.735	0.48331	0.464547	0.481849	0.476825
343.742	0.478764	0.467937	0.482283	0.480228
343.749	0.476382	0.471465	0.481051	0.476596
343.755	0.477081	0.470521	0.481689	0.473003
343.762	0.479308	0.470234	0.480236	0.475689
343.769	0.482144	0.472065	0.481581	0.482294
343.776	0.484048	0.471181	0.481111	0.487392
343.783	0.483987	0.468762	0.481979	0.488265
343.79	0.483859	0.467323	0.483594	0.486672
343.796	0.485351	0.464679	0.481392	0.486045
343.803	0.487527	0.462295	0.480508	0.48632
343.81	0.489637	0.461338	0.480437	0.486293
343.817	0.492279	0.458545	0.483691	0.488541
343.824	0.493791	0.457594	0.483003	0.492766
343.831	0.492093	0.464446	0.483515	0.492575
343.838	0.489634	0.473726	0.481007	0.486366
343.844	0.488522	0.476774	0.483668	0.47817
343.851	0.487707	0.474702	0.482047	0.471274
343.858	0.487036	0.474861	0.481045	0.467921
343.865	0.487365	0.48014	0.482336	0.466745
343.872	0.488137	0.486587	0.482799	0.465272
343.879	0.486951	0.489975	0.482788	0.465503
343.885	0.483941	0.489366	0.481609	0.471505
343.892	0.481934	0.485219	0.48212	0.481877
343.899	0.48146	0.480277	0.481422	0.487687
343.906	0.481998	0.476638	0.482347	0.484691
343.913	0.482578	0.472137	0.481851	0.478046
343.92	0.482326	0.466432	0.481462	0.473459
343.926	0.482474	0.463171	0.48184	0.47589
343.933	0.482438	0.464406	0.481893	0.484069
343.94	0.480611	0.467826	0.482958	0.487743
343.947	0.479099	0.470283	0.482299	0.481396
343.954	0.480543	0.47118	0.482393	0.469992
343.961	0.483429	0.472684	0.48272	0.463973
343.967	0.484372	0.477605	0.48052	0.466757
343.974	0.483413	0.482102	0.482152	0.471395
343.981	0.483694	0.478404	0.481707	0.476574
343.988	0.486484	0.469934	0.481883	0.483244
343.995	0.488012	0.467874	0.482489	0.485682
344.002	0.484483	0.471292	0.482655	0.482633
344.008	0.479569	0.470705	0.481394	0.480654
344.015	0.47917	0.468126	0.482825	0.482709
344.022	0.483158	0.470682	0.48031	0.481855
344.029	0.487912	0.473947	0.481215	0.475486
344.036	0.490916	0.47491	0.480847	0.472743
344.043	0.491028	0.479324	0.482457	0.476671
344.049	0.488866	0.482652	0.482653	0.479211
344.056	0.486856	0.478663	0.48189	0.475914
344.063	0.485634	0.474829	0.483028	0.472292
344.07	0.484322	0.472631	0.483003	0.471635
344.077	0.484733	0.46685	0.482741	0.47134
344.084	0.487506	0.464601	0.483717	0.475264
344.09	0.48762	0.470598	0.483149	0.482664
344.097	0.482622	0.474771	0.482189	0.482821
344.104	0.477085	0.473025	0.481285	0.475957
344.111	0.474368	0.471879	0.480417	0.469935
344.118	0.474771	0.473184	0.482178	0.469576
344.125	0.477823	0.474044	0.482575	0.478758
344.131	0.481158	0.473772	0.482384	0.490679
344.138	0.481743	0.473618	0.481666	0.491153
344.145	0.478846	0.473509	0.482155	0.482985
344.152	0.476094	0.475326	0.482181	0.481726
344.159	0.476472	0.480834	0.480943	0.489464
344.166	0.478829	0.481581	0.481517	0.494997
344.172	0.480975	0.473116	0.481438	0.493202
344.179	0.480429	0.46628	0.482298	0.489143
344.186	0.478151	0.465319	0.482911	0.487278
344.193	0.47744	0.464066	0.481904	0.486597
344.2	0.478313	0.463528	0.47998	0.483824
344.207	0.480268	0.468398	0.482959	0.476924
344.213	0.481793	0.476248	0.482779	0.469589
344.22	0.480893	0.481659	0.481989	0.470701
344.227	0.479699	0.48163	0.481934	0.478357
344.234	0.480049	0.475584	0.483014	0.478934
344.241	0.480638	0.467199	0.482367	0.472295
344.248	0.480665	0.463124	0.481621	0.471732
344.254	0.480693	0.465925	0.483439	0.481101
344.261	0.481114	0.469592	0.482143	0.490325
344.268	0.482521	0.467612	0.482197	0.490067
344.275	0.485909	0.464101	0.482483	0.484845
344.282	0.489173	0.464625	0.48267	0.482618
344.289	0.488913	0.465609	0.483775	0.481337
344.296	0.486725	0.46686	0.480553	0.478502
344.302	0.48514	0.472999	0.483936	0.476787
344.309	0.482849	0.478222	0.482244	0.478826
344.316	0.480203	0.475502	0.482022	0.484818
344.323	0.479498	0.470604	0.481373	0.489198
344.33	0.479863	0.469475	0.482256	0.487298
344.337	0.480113	0.471874	0.482721	0.481057
344.343	0.481281	0.477077	0.481724	0.47467
344.35	0.483388	0.475378	0.481611	0.471464
344.357	0.484562	0.461113	0.482671	0.468392
344.364	0.483365	0.453578	0.481828	0.464137
344.371	0.481403	0.463692	0.482023	0.465372
344.378	0.481792	0.475965	0.48142	0.472801
344.384	0.484446	0.482088	0.481779	0.480117
344.391	0.486886	0.485202	0.481438	0.484694
344.398	0.487314	0.484935	0.482695	0.488478
344.405	0.48641	0.48302	0.482933	0.489405
344.412	0.486758	0.482219	0.483	0.481345
344.419	0.487158	0.48004	0.483217	0.468075
344.425	0.485546	0.476202	0.482012	0.463726
344.432	0.484024	0.47339	0.482013	0.473504
344.439	0.482331	0.470636	0.48311	0.485082
344.446	0.479642	0.467397	0.481861	0.487253
344.453	0.479649	0.466398	0.482565	0.486811
344.46	0.48325	0.472377	0.481465	0.495023
344.466	0.48656	0.484789	0.482722	0.504404
344.473	0.487084	0.493263	0.48178	0.49923
344.48	0.484393	0.492066	0.482908	0.485877
344.487	0.479512	0.483495	0.483026	0.479543
344.494	0.477074	0.473301	0.48314	0.476775
344.501	0.480353	0.471095	0.481419	0.472437
344.507	0.485195	0.477081	0.481248	0.473867
344.514	0.487001	0.482932	0.481551	0.483101
344.521	0.48673	0.48722	0.481353	0.488957
344.528	0.485677	0.490246	0.482718	0.484763
344.535	0.484208	0.486595	0.480852	0.479463
344.542	0.483869	0.476928	0.482044	0.481119
344.548	0.484544	0.471095	0.482043	0.484723
344.555	0.484839	0.470348	0.482932	0.482576
344.562	0.484632	0.469564	0.481994	0.476333
344.569	0.484108	0.472717	0.482283	0.474247
344.576	0.483299	0.481234	0.483221	0.477657
344.583	0.482452	0.487469	0.482046	0.480339
344.589	0.482734	0.487931	0.481938	0.480537
344.596	0.485576	0.48219	0.482771	0.48173
344.603	0.489842	0.47218	0.483188	0.484365
344.61	0.492529	0.46742	0.482694	0.485256
344.617	0.491968	0.471743	0.482221	0.482729
344.624	0.489351	0.476429	0.482381	0.478754
344.63	0.487524	0.476178	0.482888	0.477073
344.637	0.487887	0.473639	0.483591	0.478684
344.644	0.488606	0.471428	0.482791	0.478271
344.651	0.487218	0.470355	0.482579	0.471107
344.658	0.484967	0.468479	0.48187	0.464237
344.665	0.483515	0.465705	0.482743	0.466728
344.671	0.482292	0.466758	0.482499	0.475324
344.678	0.481683	0.474856	0.482317	0.482736
344.685	0.48131	0.486335	0.481511	0.486637
344.692	0.479778	0.492498	0.483061	0.488179
344.699	0.477707	0.491608	0.482632	0.488701
344.706	0.47715	0.488775	0.480505	0.486577
344.713	0.479213	0.48585	0.484226	0.481431
344.719	0.482033	0.482481	0.482408	0.477498
344.726	0.482818	0.477915	0.481221	0.477182
344.733	0.481483	0.475089	0.482306	0.477542
344.74	0.479985	0.477973	0.482508	0.474919
344.747	0.480473	0.481123	0.482592	0.470324
344.754	0.483441	0.479246	0.4825	0.468643
344.76	0.485967	0.476299	0.482288	0.471924
344.767	0.48567	0.474432	0.481741	0.476349
344.774	0.48493	0.47246	0.481002	0.479045
344.781	0.486857	0.472482	0.481349	0.482461
344.788	0.489934	0.474357	0.48162	0.485485
344.795	0.490574	0.474455	0.481105	0.482974
344.801	0.488885	0.472552	0.482277	0.476499
344.808	0.487242	0.472588	0.482257	0.47237
344.815	0.486302	0.476995	0.481999	0.474056
344.822	0.485608	0.480792	0.48143	0.479609
344.829	0.484219	0.47877	0.481749	0.484115
344.836	0.481644	0.47407	0.482174	0.483576
344.842	0.479871	0.471068	0.481706	0.475748
344.849	0.480443	0.470967	0.483327	0.463235
344.856	0.481257	0.472493	0.481818	0.454601
344.863	0.480869	0.472665	0.482555	0.456694
344.87	0.480871	0.471654	0.482623	0.467461
344.877	0.481948	0.472287	0.482337	0.478325
344.883	0.483296	0.475935	0.482768	0.481366
344.89	0.484579	0.47955	0.482337	0.476326
344.897	0.48532	0.479667	0.480523	0.469115
344.904	0.48505	0.478807	0.482994	0.464305
344.911	0.485044	0.478541	0.482579	0.466394
344.918	0.486309	0.477836	0.483095	0.47743
344.924	0.487827	0.47919	0.481034	0.490216
344.931	0.488229	0.480719	0.482682	0.495384
344.938	0.48632	0.476002	0.481571	0.489802
344.945	0.483382	0.468445	0.482358	0.47913
344.952	0.482141	0.465055	0.48043	0.474636
344.959	0.48239	0.46483	0.482405	0.479219
344.965	0.4827	0.467048	0.481993	0.485848
344.972	0.482596	0.471034	0.48262	0.4893
344.979	0.483152	0.471539	0.482898	0.487414
344.986	0.485189	0.469614	0.483064	0.482754
344.993	0.486766	0.470993	0.48092	0.483112
345	0.486091	0.475498	0.483627	0.487749
345.006	0.484101	0.480899	0.481976	0.487678
345.013	0.483916	0.482099	0.481703	0.48146
345.02	0.486275	0.47379	0.482335	0.475474
345.027	0.487714	0.46463	0.482363	0.474858
345.034	0.487544	0.46599	0.482923	0.476243
345.041	0.487858	0.472427	0.480947	0.471664
345.047	0.48743	0.47365	0.48183	0.464149
345.054	0.484738	0.471013	0.48192	0.464603
345.061	0.482495	0.469258	0.480814	0.472378
345.068	0.483984	0.468858	0.482315	0.477674
345.075	0.4876	0.472287	0.481551	0.480434
345.082	0.489239	0.477283	0.481621	0.48582
345.088	0.487911	0.475279	0.48228	0.490183
345.095	0.484822	0.471985	0.483671	0.489488
345.102	0.481559	0.479628	0.481422	0.486163
345.109	0.479833	0.490706	0.4822	0.481786
345.116	0.479737	0.490897	0.482485	0.477326
345.123	0.480106	0.481354	0.482515	0.476256
345.129	0.480431	0.471827	0.482593	0.47694
345.136	0.481973	0.468909	0.483136	0.47557
345.143	0.484625	0.471819	0.480851	0.477991
345.15	0.485116	0.474701	0.480841	0.486361
345.157	0.483389	0.476458	0.48225	0.490656
345.164	0.48288	0.481006	0.482826	0.48762
345.171	0.48384	0.486355	0.482527	0.483907
345.177	0.484253	0.484756	0.482169	0.48164
345.184	0.483241	0.475522	0.480781	0.477945
345.191	0.481568	0.467067	0.481564	0.474014
345.198	0.48141	0.462761	0.480912	0.472486
345.205	0.48301	0.460098	0.482297	0.474244
345.212	0.484192	0.46301	0.482397	0.481082
345.218	0.485376	0.472096	0.483522	0.489067
345.225	0.487924	0.477157	0.482196	0.490492
345.232	0.489018	0.476102	0.482493	0.483591
345.239	0.486671	0.477038	0.484111	0.473456
345.246	0.483833	0.47919	0.481369	0.470558
345.253	0.482995	0.473908	0.482548	0.477682
345.259	0.484513	0.464995	0.483134	0.483923
345.266	0.48713	0.46456	0.483549	0.483193
345.273	0.487292	0.469769	0.482767	0.480192
345.28	0.484384	0.47224	0.481918	0.479034
345.287	0.482106	0.472841	0.481832	0.48079
345.294	0.481702	0.473536	0.480957	0.484622
345.3	0.480899	0.476451	0.480982	0.487764
345.307	0.479697	0.479908	0.481297	0.488664
345.314	0.480472	0.476235	0.481171	0.48813
345.321	0.482133	0.466008	0.481442	0.487317
345.328	0.481816	0.45977	0.483204	0.485109
345.335	0.48124	0.463941	0.48278	0.481744
345.341	0.483251	0.471463	0.482067	0.481734
345.348	0.485755	0.474184	0.483044	0.485192
345.355	0.485883	0.476339	0.482811	0.485235
345.362	0.484306	0.478991	0.483584	0.478443
345.369	0.482456	0.478319	0.483177	0.473178
345.376	0.481918	0.478458	0.482426	0.479305
345.382	0.484062	0.478789	0.481411	0.490552
345.389	0.485935	0.475888	0.482384	0.494153
345.396	0.483651	0.474768	0.480531	0.490592
345.403	0.480228	0.476802	0.480443	0.488237
345.41	0.480247	0.479294	0.482584	0.488534
345.417	0.482208	0.479365	0.481934	0.486945
345.423	0.483807	0.473547	0.48255	0.48267
345.43	0.484893	0.469307	0.483058	0.479018
345.437	0.485607	0.473595	0.483626	0.478965
345.444	0.486448	0.475998	0.482903	0.482447
345.451	0.485153	0.472188	0.48215	0.483762
345.458	0.480843	0.472521	0.481317	0.479036
345.464	0.479193	0.475515	0.482961	0.472735
345.471	0.482116	0.470486	0.483151	0.470733
345.478	0.484822	0.459591	0.482195	0.475466
345.485	0.48587	0.453417	0.483066	0.48214
345.492	0.487054	0.455474	0.483032	0.481374
345.499	0.48809	0.46042	0.480452	0.474659
345.505	0.487506	0.46307	0.481342	0.471876
345.512	0.485354	0.463367	0.481672	0.474146
345.519	0.484414	0.463193	0.482497	0.478392
345.526	0.486634	0.461995	0.483595	0.484438
345.533	0.488839	0.459045	0.481817	0.487526
345.54	0.486909	0.457922	0.483282	0.485168
345.546	0.481956	0.46344	0.482291	0.484035
345.553	0.480025	0.474202	0.482332	0.486728
345.56	0.483516	0.479325	0.482933	0.486277
345.567	0.486066	0.471414	0.48296	0.479294
345.574	0.484129	0.462392	0.480742	0.472605
345.581	0.482429	0.467045	0.480464	0.472707
345.588	0.483596	0.477153	0.482376	0.477751
345.594	0.484563	0.479053	0.481685	0.480691
345.601	0.482822	0.475505	0.484127	0.4789
345.608	0.481277	0.471313	0.482761	0.476521
345.615	0.482274	0.467031	0.482063	0.47518
345.622	0.482696	0.464216	0.481011	0.474089
345.629	0.480924	0.46422	0.48266	0.473803
345.635	0.479141	0.468136	0.481251	0.473614
345.642	0.480004	0.473599	0.482368	0.475283
345.649	0.483929	0.476206	0.481968	0.482386
345.656	0.487144	0.47587	0.480938	0.491619
345.663	0.486584	0.473463	0.481493	0.495834
345.67	0.483503	0.470455	0.483139	0.494244
345.676	0.480306	0.474505	0.482804	0.491003
345.683	0.479683	0.487388	0.482032	0.487426
345.69	0.482916	0.497976	0.483154	0.485182
345.697	0.486258	0.498668	0.481146	0.488632
345.704	0.485687	0.490776	0.481703	0.495186
345.711	0.483503	0.479425	0.481843	0.495546
345.717	0.483473	0.473186	0.481737	0.485483
345.724	0.483953	0.478007	0.48229	0.472515
345.731	0.482872	0.488128	0.481498	0.470988
345.738	0.482084	0.489771	0.481123	0.484433
345.745	0.482663	0.481059	0.482943	0.497542
345.752	0.483702	0.474775	0.482113	0.493942
345.758	0.483918	0.476034	0.482635	0.479026
345.765	0.482606	0.478501	0.481544	0.473361
345.772	0.482136	0.478796	0.483119	0.481872
345.779	0.484542	0.478322	0.48101	0.489971
345.786	0.486353	0.474719	0.482178	0.48767
345.793	0.484847	0.466128	0.482395	0.479628
345.799	0.483298	0.460891	0.481841	0.475213
345.806	0.483552	0.466058	0.480778	0.476055
345.813	0.484199	0.476972	0.482895	0.477201
345.82	0.485942	0.484878	0.481936	0.476509
345.827	0.48833	0.487585	0.483051	0.476113
345.834	0.488851	0.490953	0.482542	0.477237
345.84	0.488819	0.493375	0.481404	0.476564
345.847	0.489854	0.485868	0.482339	0.471428
345.854	0.489752	0.474353	0.481153	0.466041
345.861	0.488025	0.472477	0.481671	0.466676
345.868	0.486266	0.476263	0.481383	0.473911
345.875	0.484369	0.473571	0.482495	0.482002
345.881	0.482394	0.468024	0.483341	0.486214
345.888	0.481244	0.468874	0.483119	0.487633
345.895	0.480981	0.474662	0.482015	0.48703
345.902	0.481396	0.480086	0.480855	0.481769
345.909	0.481922	0.480255	0.482333	0.474438
345.916	0.480828	0.474772	0.483374	0.473195
345.922	0.47902	0.469537	0.481636	0.479877
345.929	0.480009	0.467435	0.482711	0.488748
345.936	0.482314	0.46744	0.484105	0.491935
345.943	0.482623	0.46757	0.483996	0.486828
345.95	0.482787	0.466076	0.482077	0.482881
345.957	0.484054	0.465296	0.482816	0.487178
345.963	0.484043	0.467695	0.482185	0.492966
345.97	0.482833	0.47029	0.482363	0.489256
345.977	0.482672	0.470239	0.481374	0.474495
345.984	0.48278	0.467531	0.48201	0.464438
345.991	0.482648	0.465488	0.482266	0.469226
345.998	0.48413	0.469791	0.483709	0.475344
346.004	0.486104	0.476901	0.479274	0.473511
346.011	0.487473	0.478925	0.481206	0.469612
346.018	0.489886	0.477415	0.482718	0.467616
346.025	0.491409	0.476847	0.482128	0.468974
346.032	0.489561	0.47664	0.482091	0.472149
346.039	0.487045	0.475433	0.48242	0.471899
346.046	0.485799	0.476713	0.481412	0.469951
346.052	0.483653	0.479204	0.482	0.473221
346.059	0.479584	0.472577	0.482433	0.481084
346.066	0.476247	0.460617	0.482193	0.486219
346.073	0.475916	0.458953	0.48404	0.485758
346.08	0.477513	0.466797	0.479808	0.48134
346.087	0.47981	0.474055	0.481932	0.47627
346.093	0.482669	0.479574	0.48227	0.477333
346.1	0.485014	0.484303	0.481931	0.484088
346.107	0.486381	0.485077	0.483155	0.486792
346.114	0.486494	0.481156	0.481198	0.483601
346.121	0.483951	0.474982	0.482864	0.480963
346.128	0.47983	0.469483	0.481365	0.480409
346.134	0.477328	0.468976	0.481042	0.478114
346.141	0.478285	0.475092	0.484284	0.472531
346.148	0.482496	0.483774	0.481668	0.469257
346.155	0.485877	0.48961	0.482563	0.472891
346.162	0.484285	0.490973	0.480943	0.476175
346.169	0.480726	0.490977	0.482277	0.474022
346.175	0.480272	0.492412	0.482203	0.474048
346.182	0.481792	0.492419	0.481586	0.479138
346.189	0.481788	0.487733	0.481796	0.482391
346.196	0.481082	0.479386	0.481245	0.481715
346.203	0.48166	0.470943	0.480605	0.481012
346.21	0.481916	0.46832	0.481456	0.482022
346.216	0.479943	0.472876	0.481312	0.482601
346.223	0.478396	0.478733	0.481861	0.479358
346.23	0.481341	0.479266	0.483297	0.475744
346.237	0.486455	0.475147	0.482289	0.479838
346.244	0.488122	0.475517	0.483466	0.488803
346.251	0.486617	0.47933	0.483494	0.490661
346.257	0.485595	0.477545	0.482776	0.48135
346.264	0.485724	0.47436	0.481491	0.469478
346.271	0.485867	0.476233	0.480472	0.46359
346.278	0.485334	0.47923	0.481003	0.464356
346.285	0.48449	0.479947	0.482335	0.471225
346.292	0.484801	0.481886	0.482166	0.482124
346.298	0.486089	0.486781	0.482603	0.4892
346.305	0.48608	0.488401	0.483091	0.487104
346.312	0.484744	0.484831	0.482063	0.481428
346.319	0.483498	0.482533	0.482761	0.481727
346.326	0.481518	0.482445	0.48299	0.487558
346.333	0.479038	0.4812	0.481651	0.490977
346.339	0.477625	0.478198	0.48097	0.490108
346.346	0.477564	0.474193	0.482586	0.489352
346.353	0.479616	0.471718	0.483169	0.488135
346.36	0.482245	0.47323	0.482458	0.481653
346.367	0.482278	0.478998	0.481654	0.475324
346.374	0.481359	0.487084	0.483731	0.476915
346.38	0.482865	0.492511	0.482761	0.481371
346.387	0.485306	0.491078	0.481371	0.484038
346.394	0.484697	0.483228	0.482384	0.487118
346.401	0.481766	0.473218	0.483439	0.489191
346.408	0.480589	0.467898	0.48067	0.486211
346.415	0.482135	0.469807	0.481358	0.478684
346.421	0.485464	0.4742	0.482277	0.471447
346.428	0.489076	0.476999	0.482056	0.470162
346.435	0.490141	0.478471	0.481038	0.476641
346.442	0.488	0.481786	0.481539	0.483609
346.449	0.484703	0.488391	0.48293	0.485021
346.456	0.482271	0.491693	0.483064	0.487027
346.463	0.481313	0.485087	0.481368	0.491624
346.469	0.479916	0.477748	0.482058	0.489002
346.476	0.478041	0.478657	0.482179	0.480583
346.483	0.479388	0.478523	0.481754	0.479369
346.49	0.482756	0.474399	0.482315	0.483829
346.497	0.483142	0.474361	0.481218	0.482159
346.504	0.480849	0.474993	0.481466	0.474992
346.51	0.479162	0.47093	0.482216	0.472304
346.517	0.480747	0.467605	0.480696	0.476275
346.524	0.485637	0.469043	0.481928	0.479939
346.531	0.489545	0.470685	0.481295	0.479684
346.538	0.49015	0.469068	0.481693	0.479392
346.545	0.488914	0.466718	0.482184	0.481399
346.551	0.487088	0.46638	0.48152	0.482803
346.558	0.485385	0.470654	0.482304	0.479564
346.565	0.484008	0.482086	0.480874	0.472604
346.572	0.483797	0.493517	0.481887	0.46965
346.579	0.48585	0.491691	0.480954	0.471946
346.586	0.488259	0.480091	0.48267	0.471916
346.592	0.488493	0.47491	0.48259	0.468052
346.599	0.486806	0.477369	0.482394	0.465294
346.606	0.483658	0.476978	0.4828	0.466606
346.613	0.48038	0.472988	0.481263	0.470581
346.62	0.479828	0.4706	0.483283	0.474991
346.627	0.48155	0.467911	0.481022	0.478917
346.633	0.483006	0.46464	0.482109	0.478899
346.64	0.483136	0.466538	0.482871	0.473353
346.647	0.482874	0.470654	0.482057	0.468687
346.654	0.484561	0.47025	0.482287	0.470079
346.661	0.486823	0.470649	0.481975	0.471875
346.668	0.485762	0.478026	0.482335	0.467573
346.674	0.483326	0.484466	0.481554	0.463596
346.681	0.484269	0.482092	0.482034	0.467141
346.688	0.487049	0.476476	0.482155	0.472092
346.695	0.486836	0.475081	0.482922	0.473897
346.702	0.484361	0.479618	0.481225	0.477233
346.709	0.483768	0.485785	0.482342	0.481611
346.715	0.485244	0.482657	0.481437	0.482901
346.722	0.486253	0.469291	0.482506	0.483321
346.729	0.485284	0.460972	0.483078	0.483166
346.736	0.48314	0.464082	0.482426	0.478704
346.743	0.482623	0.471145	0.480857	0.473713
346.75	0.484209	0.477293	0.482553	0.473111
346.756	0.485187	0.479489	0.483049	0.474902
346.763	0.484697	0.477788	0.482043	0.480182
346.77	0.483999	0.479317	0.481929	0.487004
346.777	0.483368	0.487577	0.481263	0.486189
346.784	0.483869	0.495097	0.48139	0.481392
346.791	0.48615	0.493414	0.48214	0.480447
346.797	0.4875	0.486122	0.481945	0.478293
346.804	0.487022	0.481356	0.482023	0.47356
346.811	0.486149	0.480687	0.481721	0.472355
346.818	0.485351	0.483587	0.483484	0.477286
346.825	0.486187	0.487738	0.482413	0.486753
346.832	0.487929	0.488493	0.483643	0.493098
346.838	0.487345	0.485868	0.482341	0.488731
346.845	0.485501	0.484401	0.483568	0.477556
346.852	0.484731	0.486639	0.483512	0.471846
346.859	0.484457	0.489135	0.482863	0.476397
346.866	0.484712	0.486325	0.482809	0.484247
346.873	0.48621	0.47979	0.482908	0.491039
346.879	0.487141	0.477705	0.481818	0.494852
346.886	0.485979	0.480793	0.483599	0.491373
346.893	0.485232	0.480855	0.48086	0.484387
346.9	0.486173	0.478139	0.481869	0.481238
346.907	0.485287	0.479176	0.482275	0.483195
346.914	0.482144	0.48248	0.483513	0.48711
346.921	0.481395	0.484254	0.482305	0.488449
346.927	0.483119	0.48396	0.482029	0.487387
346.934	0.483308	0.482573	0.482598	0.485533
346.941	0.482374	0.484317	0.483777	0.481469
346.948	0.482239	0.491229	0.480467	0.477695
346.955	0.482114	0.497986	0.483962	0.479031
346.962	0.481596	0.498707	0.482106	0.483947
346.968	0.480853	0.49436	0.483785	0.487591
346.975	0.48063	0.49087	0.48262	0.485724
346.982	0.482825	0.490515	0.48167	0.478282
346.989	0.485767	0.490635	0.48161	0.474136
346.996	0.48483	0.490034	0.48184	0.476173
347.003	0.481313	0.489723	0.483019	0.478393
347.009	0.480933	0.492308	0.482317	0.479474
347.016	0.48347	0.49795	0.482605	0.476585
347.023	0.484198	0.497773	0.481157	0.469041
347.03	0.482572	0.486427	0.483037	0.464845
347.037	0.481525	0.474911	0.483602	0.46787
347.044	0.481696	0.475307	0.480903	0.472891
347.05	0.482013	0.483158	0.481514	0.47371
347.057	0.481036	0.485092	0.481037	0.474459
347.064	0.478332	0.479935	0.481428	0.480568
347.071	0.477702	0.477799	0.482955	0.484376
347.078	0.480569	0.480758	0.482856	0.480292
347.085	0.481316	0.485058	0.482897	0.475117
347.091	0.47767	0.490012	0.48179	0.475129
347.098	0.474915	0.492914	0.482665	0.477441
347.105	0.475909	0.490911	0.482233	0.476887
347.112	0.478062	0.486793	0.481454	0.474983
347.119	0.480661	0.484582	0.481773	0.476725
347.126	0.484518	0.484344	0.483151	0.480764
347.132	0.486121	0.486224	0.483204	0.480656
347.139	0.483142	0.490782	0.481231	0.477788
347.146	0.480818	0.49195	0.482397	0.478692
347.153	0.483352	0.485482	0.482097	0.481947
347.16	0.487305	0.478541	0.482198	0.482178
347.167	0.487752	0.478217	0.481634	0.481632
347.173	0.484616	0.485244	0.480928	0.486336
347.18	0.48203	0.495522	0.481767	0.494023
347.187	0.482767	0.499806	0.481534	0.49858
347.194	0.485366	0.497481	0.482858	0.498244
347.201	0.487573	0.497369	0.482379	0.494
347.208	0.488425	0.496614	0.482118	0.488501
347.214	0.486696	0.487876	0.480948	0.484965
347.221	0.4827	0.478938	0.482193	0.48505
347.228	0.48006	0.480248	0.481856	0.484411
347.235	0.481479	0.488431	0.482454	0.478324
347.242	0.485616	0.49644	0.481232	0.471347
347.249	0.488634	0.50497	0.481537	0.466539
347.255	0.487307	0.510949	0.482322	0.46379
347.262	0.483373	0.50444	0.483432	0.469507
347.269	0.481591	0.49047	0.482052	0.481966
347.276	0.482529	0.486832	0.481774	0.487944
347.283	0.483048	0.495341	0.481967	0.485243
347.29	0.481487	0.50293	0.482784	0.481066
347.296	0.479962	0.502342	0.482548	0.47778
347.303	0.480309	0.49613	0.481231	0.476911
347.31	0.481069	0.490048	0.482752	0.479784
347.317	0.482216	0.486383	0.481747	0.485195
347.324	0.483908	0.485153	0.48215	0.492154
347.331	0.48412	0.487755	0.482099	0.497068
347.338	0.484337	0.49415	0.482601	0.495494
347.344	0.48668	0.501156	0.481927	0.488807
347.351	0.4876	0.506007	0.481749	0.482486
347.358	0.485394	0.508712	0.482515	0.480461
347.365	0.484234	0.508163	0.482682	0.48105
347.372	0.485926	0.503757	0.482308	0.47933
347.379	0.488267	0.500255	0.482336	0.476054
347.385	0.488552	0.498615	0.482796	0.476207
347.392	0.48528	0.495437	0.482318	0.479539
347.399	0.481227	0.492451	0.482064	0.48404
347.406	0.480154	0.491319	0.482457	0.489132
347.413	0.480682	0.492777	0.481239	0.489517
347.42	0.479374	0.496392	0.48125	0.483982
347.426	0.477276	0.496243	0.482725	0.481767
347.433	0.479026	0.490592	0.482821	0.487576
347.44	0.483745	0.485068	0.483327	0.495294
347.447	0.485312	0.483566	0.482938	0.498475
347.454	0.483063	0.484776	0.481726	0.496425
347.461	0.480918	0.486991	0.48139	0.492669
347.467	0.481097	0.490125	0.481699	0.492195
347.474	0.483589	0.490993	0.481422	0.493859
347.481	0.486101	0.48837	0.483009	0.493699
347.488	0.486496	0.48594	0.482628	0.49551
347.495	0.485758	0.484593	0.482681	0.499192
347.502	0.485804	0.4851	0.483414	0.495625
347.508	0.486751	0.48761	0.483235	0.488836
347.515	0.487105	0.487759	0.482876	0.492681
347.522	0.485462	0.487099	0.48184	0.499375
347.529	0.482863	0.49198	0.48324	0.491234
347.536	0.481648	0.499095	0.483813	0.477215
347.543	0.480917	0.500228	0.481728	0.475878
347.549	0.479133	0.498562	0.481767	0.482259
347.556	0.479591	0.501778	0.482248	0.485223
347.563	0.483115	0.504282	0.483246	0.489884
347.57	0.48506	0.499743	0.482286	0.500101
347.577	0.485725	0.495507	0.483079	0.503374
347.584	0.486968	0.494561	0.483062	0.494184
347.59	0.485876	0.491629	0.48258	0.486557
347.597	0.482946	0.491915	0.482085	0.485756
347.604	0.482088	0.500689	0.482283	0.485013
347.611	0.483931	0.509125	0.484474	0.485497
347.618	0.487491	0.512311	0.484521	0.488521
347.625	0.490612	0.512337	0.483134	0.490585
347.631	0.489306	0.506969	0.48351	0.49113
347.638	0.484371	0.499695	0.482666	0.491392
347.645	0.482014	0.497302	0.481184	0.49343
347.652	0.484315	0.497017	0.482266	0.496798
347.659	0.487778	0.497306	0.484095	0.495751
347.666	0.489239	0.499394	0.483564	0.490367
347.672	0.487385	0.499573	0.484416	0.487579
347.679	0.482689	0.499133	0.482194	0.489987
347.686	0.478847	0.501788	0.483594	0.496346
347.693	0.479727	0.503697	0.483857	0.50225
347.7	0.483009	0.501149	0.483871	0.504081
347.707	0.484141	0.495382	0.483612	0.506172
347.713	0.483736	0.490001	0.483747	0.509765
347.72	0.483339	0.490225	0.48343	0.507642
347.727	0.482655	0.497208	0.48315	0.498059
347.734	0.481779	0.503948	0.482675	0.48853
347.741	0.481238	0.505136	0.483281	0.486918
347.748	0.482365	0.503727	0.483159	0.491111
347.754	0.483806	0.501106	0.482774	0.491594
347.761	0.482817	0.495305	0.483642	0.489335
347.768	0.482079	0.489664	0.48297	0.492576
347.775	0.483657	0.488399	0.484208	0.498522
347.782	0.483966	0.489323	0.483576	0.501946
347.789	0.482658	0.489195	0.484132	0.506649
347.796	0.483918	0.490353	0.483416	0.50927
347.802	0.487032	0.49444	0.482525	0.501944
347.809	0.487108	0.495481	0.48233	0.492888
347.816	0.48444	0.492702	0.482747	0.492212
347.823	0.482332	0.495999	0.48259	0.496278
347.83	0.481617	0.504501	0.483127	0.499015
347.837	0.483896	0.503712	0.483915	0.499617
347.843	0.487596	0.494206	0.482573	0.500843
347.85	0.487093	0.491541	0.48347	0.504519
347.857	0.48349	0.496465	0.48338	0.506554
347.864	0.48261	0.499832	0.484925	0.501798
347.871	0.48502	0.500752	0.485064	0.492353
347.878	0.486232	0.501664	0.484228	0.485508
347.884	0.483694	0.504528	0.483681	0.485894
347.891	0.480374	0.507898	0.484398	0.491397
347.898	0.478899	0.507685	0.483347	0.497955
347.905	0.477745	0.504921	0.484284	0.502953
347.912	0.477106	0.503069	0.482639	0.504247
347.919	0.480302	0.503237	0.483219	0.502952
347.925	0.485389	0.50527	0.48448	0.500912
347.932	0.48607	0.506245	0.485145	0.500782
347.939	0.483864	0.503395	0.483194	0.506509
347.946	0.483672	0.500715	0.48288	0.510932
347.953	0.483646	0.500603	0.483653	0.504957
347.96	0.482782	0.497628	0.484092	0.495206
347.966	0.483214	0.490577	0.485567	0.490292
347.973	0.483934	0.486554	0.483526	0.489759
347.98	0.483604	0.489993	0.484881	0.490871
347.987	0.484094	0.496542	0.48496	0.493725
347.994	0.487201	0.500914	0.484188	0.499292
348.001	0.491042	0.502823	0.484097	0.503109
348.007	0.491947	0.502283	0.485278	0.499858
348.014	0.48909	0.498793	0.483982	0.494018
348.021	0.486555	0.495733	0.483177	0.492284
348.028	0.487445	0.49781	0.486437	0.493428
348.035	0.488219	0.502317	0.485735	0.495407
348.042	0.485685	0.504166	0.485936	0.496814
348.048	0.482747	0.505805	0.486054	0.497677
348.055	0.48286	0.508967	0.486286	0.501696
348.062	0.484144	0.511073	0.487725	0.505819
348.069	0.482961	0.513251	0.485818	0.50633
348.076	0.48039	0.517082	0.486603	0.506962
348.083	0.4794	0.517801	0.487265	0.506717
348.089	0.479754	0.511938	0.485183	0.504102
348.096	0.480713	0.504875	0.486874	0.504342
348.103	0.482782	0.502239	0.48839	0.506627
348.11	0.483707	0.504471	0.487415	0.507796
348.117	0.48196	0.509151	0.489495	0.510378
348.124	0.481473	0.510886	0.488254	0.511893
348.13	0.48394	0.508957	0.489234	0.509387
348.137	0.485201	0.5111	0.490532	0.508896
348.144	0.483066	0.51928	0.489474	0.514593
348.151	0.480802	0.524366	0.489202	0.519734
348.158	0.481188	0.523634	0.49082	0.517365
348.165	0.482897	0.524061	0.491185	0.510982
348.171	0.4846	0.523882	0.491453	0.505029
348.178	0.487501	0.518459	0.490828	0.501245
348.185	0.491009	0.515018	0.492211	0.505441
348.192	0.491869	0.519682	0.491198	0.519082
348.199	0.490975	0.528017	0.492275	0.530512
348.206	0.49086	0.532483	0.493994	0.528972
348.213	0.489955	0.531077	0.494521	0.5202
348.219	0.488265	0.530219	0.493798	0.514415
348.226	0.489006	0.532491	0.492887	0.513178
348.233	0.491543	0.529103	0.493066	0.51476
348.24	0.491111	0.517804	0.494224	0.515538
348.247	0.489099	0.510807	0.494307	0.514487
348.254	0.491525	0.51376	0.493929	0.517207
348.26	0.495681	0.519353	0.494984	0.523054
348.267	0.495713	0.520232	0.494241	0.522838
348.274	0.494049	0.513758	0.494396	0.515221
348.281	0.494692	0.504253	0.495025	0.511641
348.288	0.496875	0.498721	0.494799	0.51935
348.295	0.499037	0.499788	0.494037	0.529249
348.301	0.499817	0.505748	0.494761	0.530609
348.308	0.498574	0.511379	0.495355	0.525525
348.315	0.498149	0.514586	0.49633	0.520044
348.322	0.499758	0.518197	0.496396	0.516761
348.329	0.500677	0.520022	0.496568	0.518459
348.336	0.501197	0.514614	0.495545	0.526044
348.342	0.502525	0.506311	0.496372	0.533487
348.349	0.502741	0.50452	0.497201	0.533763
348.356	0.501673	0.507058	0.496312	0.528146
348.363	0.500599	0.506464	0.499882	0.522654
348.37	0.499771	0.505373	0.500218	0.520943
348.377	0.498522	0.510218	0.503003	0.522163
348.383	0.495723	0.518606	0.503173	0.524156
348.39	0.492651	0.522008	0.503833	0.530004
348.397	0.491255	0.520511	0.505504	0.540141
348.404	0.490116	0.523566	0.506722	0.544987
348.411	0.486948	0.534758	0.507039	0.541269
348.418	0.483471	0.549532	0.508573	0.537764
348.424	0.482671	0.56181	0.51012	0.539314
348.431	0.484046	0.567731	0.513079	0.542868
348.438	0.485343	0.569295	0.512062	0.544836
348.445	0.485309	0.572462	0.51413	0.545805
348.452	0.484883	0.581152	0.516934	0.548743
348.459	0.485037	0.59505	0.51833	0.554601
348.465	0.486025	0.611671	0.519941	0.562842
348.472	0.488586	0.62837	0.522445	0.569725
348.479	0.490813	0.646733	0.524319	0.569677
348.486	0.490576	0.673332	0.527101	0.564573
348.493	0.490403	0.705056	0.53206	0.56425
348.5	0.492642	0.731824	0.533032	0.573914
348.506	0.496428	0.759035	0.538484	0.586134
348.513	0.500752	0.794216	0.543843	0.590487
348.52	0.505227	0.829219	0.550007	0.587251
348.527	0.510547	0.859113	0.555893	0.585216
348.534	0.516139	0.889174	0.563023	0.588634
348.541	0.519682	0.921159	0.572784	0.595027
348.547	0.522489	0.946647	0.581204	0.602485
348.554	0.527267	0.955565	0.593121	0.609177
348.561	0.535324	0.94974	0.608448	0.612832
348.568	0.54791	0.931753	0.621272	0.616186
348.575	0.562662	0.896764	0.637159	0.624577
348.582	0.577077	0.846163	0.655255	0.637162
348.588	0.593913	0.785734	0.676359	0.647156
348.595	0.614609	0.720149	0.699361	0.653496
348.602	0.636916	0.65277	0.720992	0.664012
348.609	0.660816	0.579927	0.744461	0.681157
348.616	0.688645	0.496056	0.770638	0.697356
348.623	0.721266	0.404408	0.797572	0.710668
348.629	0.758035	0.316642	0.824997	0.726758
348.636	0.797461	0.242325	0.850398	0.743889
348.643	0.837576	0.179945	0.875686	0.7609
348.65	0.877361	0.124015	0.90111	0.782161
348.657	0.914178	0.0767569	0.922059	0.800201
348.664	0.943384	0.0416939	0.939942	0.80856
348.671	0.96432	0.0185455	0.954346	0.815382
348.677	0.976986	0.0129287	0.964672	0.825522
348.684	0.975772	0.0281818	0.969337	0.837764
348.691	0.957712	0.0506927	0.968655	0.852752
348.698	0.926027	0.0701124	0.960988	0.867881
348.705	0.88303	0.0974827	0.94826	0.873171
348.712	0.829323	0.139377	0.926407	0.86445
348.718	0.765212	0.182679	0.898367	0.852021
348.725	0.691407	0.218185	0.865782	0.84122
348.732	0.610988	0.249849	0.825959	0.823003
348.739	0.527758	0.282271	0.780476	0.790605
348.746	0.442726	0.312498	0.729566	0.748279
348.753	0.35763	0.332932	0.6746	0.705035
348.759	0.278425	0.344317	0.617746	0.663521
348.766	0.208682	0.356342	0.557409	0.617498
348.773	0.14661	0.371958	0.496639	0.563701
348.78	0.0918772	0.384206	0.437078	0.504737
348.787	0.0496609	0.390563	0.377176	0.44329
348.794	0.0249426	0.395296	0.318542	0.384986
348.8	0.0162848	0.399387	0.263472	0.336399
348.807	0.0191466	0.402815	0.213144	0.296363
348.814	0.0308092	0.405647	0.169847	0.258903
348.821	0.0509193	0.405612	0.127418	0.221549
348.828	0.079707	0.407437	0.0940439	0.185558
348.835	0.114349	0.418385	0.0666084	0.154755
348.841	0.150545	0.430319	0.0441327	0.132012
348.848	0.187228	0.432709	0.0291161	0.116044
348.855	0.224022	0.432544	0.0204419	0.107605
348.862	0.257957	0.436096	0.0168385	0.107199
348.869	0.286325	0.440097	0.0214258	0.110798
348.876	0.310212	0.446182	0.0307128	0.118912
348.882	0.333039	0.452406	0.0428779	0.131662
348.889	0.355425	0.45112	0.0596421	0.141795
348.896	0.375021	0.446547	0.0786199	0.148564
348.903	0.390412	0.447471	0.102022	0.157618
348.91	0.401976	0.452417	0.125307	0.168322
348.917	0.4114	0.453403	0.152125	0.177357
348.923	0.419918	0.447364	0.174832	0.187197
348.93	0.427377	0.441652	0.200397	0.205228
348.937	0.434647	0.438532	0.223253	0.231013
348.944	0.442336	0.432437	0.247509	0.253781
348.951	0.448401	0.427049	0.26885	0.270412
348.958	0.452094	0.427454	0.28928	0.284632
348.964	0.456582	0.431174	0.310331	0.295232
348.971	0.462758	0.436566	0.327578	0.303969
348.978	0.466132	0.439932	0.341076	0.313039
348.985	0.466002	0.435509	0.355099	0.318543
348.992	0.466581	0.426592	0.36622	0.323604
348.999	0.468613	0.418961	0.378807	0.332251
349.005	0.471825	0.413648	0.387214	0.338004
349.012	0.475802	0.416053	0.394512	0.341575
349.019	0.477351	0.426911	0.40379	0.349664
349.026	0.476385	0.431351	0.408913	0.3581
349.033	0.476254	0.424846	0.41524	0.362103
349.04	0.477849	0.423853	0.41973	0.3652
349.046	0.479015	0.434344	0.424451	0.371923
349.053	0.47781	0.444388	0.42899	0.37963
349.06	0.475684	0.445818	0.431132	0.382722
349.067	0.475388	0.440985	0.43423	0.386121
349.074	0.4765	0.43625	0.437121	0.394667
349.081	0.476478	0.436776	0.440538	0.401331
349.088	0.474456	0.444668	0.440615	0.402973
349.094	0.47169	0.456438	0.444515	0.403318
349.101	0.468523	0.464572	0.446171	0.402169
349.108	0.464858	0.463556	0.447732	0.399006
349.115	0.463195	0.453637	0.450178	0.397336
349.122	0.464541	0.444206	0.451803	0.399761
349.129	0.465867	0.446134	0.453742	0.402616
349.135	0.465497	0.455238	0.453877	0.401695
349.142	0.465213	0.45871	0.456472	0.401685
349.149	0.467059	0.455854	0.457665	0.406388
349.156	0.469905	0.454271	0.460223	0.41242
349.163	0.471317	0.453744	0.461744	0.418602
349.17	0.47192	0.448288	0.462342	0.42355
349.176	0.472832	0.439122	0.462782	0.424902
349.183	0.472665	0.438655	0.46389	0.424216
349.19	0.470848	0.450588	0.464011	0.423863
349.197	0.470278	0.459367	0.46622	0.425859
349.204	0.474051	0.460017	0.465015	0.42794
349.211	0.480017	0.463749	0.465378	0.425181
349.217	0.483162	0.469919	0.467782	0.422411
349.224	0.482738	0.470191	0.466319	0.42623
349.231	0.480804	0.464861	0.466339	0.431839
349.238	0.478504	0.459112	0.466808	0.433404
349.245	0.476446	0.45875	0.466867	0.431459
349.252	0.474629	0.464761	0.468168	0.430163
349.258	0.473966	0.470323	0.465561	0.432295
349.265	0.475015	0.472037	0.465253	0.434242
349.272	0.474788	0.469449	0.465151	0.433331
349.279	0.471571	0.462871	0.465292	0.432489
349.286	0.468367	0.461611	0.465778	0.434633
349.293	0.467588	0.467256	0.465299	0.438529
349.299	0.468641	0.469664	0.46488	0.438074
349.306	0.470482	0.471172	0.465224	0.431498
349.313	0.472865	0.476942	0.465348	0.426687
349.32	0.474673	0.480469	0.465935	0.428437
349.327	0.473916	0.478282	0.466077	0.434926
349.334	0.47197	0.473754	0.467139	0.446296
349.34	0.47218	0.469477	0.468046	0.458294
349.347	0.474116	0.466768	0.46659	0.462634
349.354	0.474943	0.466827	0.466569	0.46131
349.361	0.474669	0.46964	0.467842	0.456971
349.368	0.475202	0.474701	0.467802	0.447771
349.375	0.476062	0.48272	0.468574	0.441715
349.381	0.476141	0.489359	0.469083	0.443091
349.388	0.476087	0.486735	0.471693	0.443914
349.395	0.476511	0.479669	0.470505	0.444144
349.402	0.4778	0.478208	0.472443	0.448611
349.409	0.480783	0.480193	0.472915	0.453397
349.416	0.484458	0.483467	0.473708	0.455236
349.422	0.486246	0.492109	0.473176	0.45628
349.429	0.486095	0.501363	0.474214	0.455732
349.436	0.484723	0.499816	0.475486	0.451683
349.443	0.481436	0.489272	0.475379	0.446979
349.45	0.478114	0.48288	0.475893	0.445643
349.457	0.477797	0.483602	0.476624	0.449254
349.463	0.479909	0.487777	0.476506	0.457304
349.47	0.481677	0.495278	0.477334	0.463932
349.477	0.482063	0.501648	0.477331	0.463239
349.484	0.48259	0.503162	0.476718	0.461226
349.491	0.483008	0.500793	0.478553	0.464697
349.498	0.482111	0.495869	0.47899	0.4682
349.504	0.482458	0.49349	0.476938	0.467497
349.511	0.48397	0.495495	0.478491	0.465915
349.518	0.482807	0.496162	0.478247	0.464645
349.525	0.480952	0.493755	0.477996	0.46438
349.532	0.481648	0.492735	0.478574	0.467662
349.539	0.481661	0.4941	0.478821	0.475168
349.546	0.480432	0.496325	0.478704	0.484161
349.552	0.4825	0.49958	0.478733	0.485437
349.559	0.486081	0.499789	0.480842	0.476323
349.566	0.486471	0.494778	0.481527	0.47207
349.573	0.484635	0.493871	0.480434	0.480784
349.58	0.483021	0.50244	0.481144	0.489627
349.587	0.482151	0.510397	0.48102	0.489343
349.593	0.481935	0.508272	0.481329	0.48545
349.6	0.483299	0.501527	0.482009	0.482846
349.607	0.485936	0.500851	0.47988	0.480198
349.614	0.487322	0.505876	0.481038	0.476269
349.621	0.486697	0.511097	0.481998	0.471332
349.628	0.485663	0.518021	0.483251	0.469156
349.634	0.485428	0.526422	0.483931	0.475076
349.641	0.483971	0.528817	0.482475	0.487725
349.648	0.480375	0.521597	0.48265	0.497977
349.655	0.478738	0.512389	0.483747	0.499146
349.662	0.480094	0.51146	0.483581	0.495355
349.669	0.481192	0.516935	0.484078	0.491931
349.675	0.481958	0.521216	0.485884	0.489372
349.682	0.483263	0.524472	0.484709	0.491845
349.689	0.484033	0.52784	0.485434	0.49891
349.696	0.484291	0.529043	0.48368	0.498962
349.703	0.484505	0.528016	0.485117	0.490644
349.71	0.485352	0.527471	0.485652	0.485873
349.716	0.487876	0.530133	0.486461	0.486889
349.723	0.489905	0.534215	0.486082	0.488345
349.73	0.488149	0.536291	0.486257	0.490969
349.737	0.483931	0.539099	0.487308	0.495681
349.744	0.481288	0.543946	0.487595	0.498611
349.751	0.48195	0.544514	0.486881	0.496579
349.757	0.484133	0.540018	0.488886	0.494518
349.764	0.4852	0.539302	0.491448	0.499063
349.771	0.485558	0.544751	0.489559	0.504771
349.778	0.487143	0.550326	0.489901	0.505867
349.785	0.488874	0.555542	0.48997	0.506664
349.792	0.487598	0.561182	0.490001	0.508026
349.798	0.484203	0.562594	0.49304	0.507653
349.805	0.483525	0.559983	0.490811	0.509609
349.812	0.485531	0.558596	0.491357	0.517372
349.819	0.485604	0.56083	0.491416	0.528268
349.826	0.484102	0.564817	0.490823	0.536293
349.833	0.484664	0.564929	0.491153	0.536644
349.839	0.486003	0.561454	0.492163	0.530571
349.846	0.486017	0.560388	0.492831	0.520346
349.853	0.486686	0.559723	0.491823	0.510259
349.86	0.488743	0.557254	0.492162	0.509876
349.867	0.490865	0.555976	0.492694	0.517429
349.874	0.491701	0.553317	0.492031	0.523576
349.88	0.489899	0.547437	0.492518	0.530447
349.887	0.487897	0.543827	0.492322	0.540006
349.894	0.489905	0.544093	0.493935	0.548036
349.901	0.494112	0.542538	0.493326	0.552592
349.908	0.496152	0.54039	0.491882	0.549036
349.915	0.496886	0.545574	0.493747	0.538218
349.921	0.497899	0.554479	0.493425	0.533974
349.928	0.49889	0.557136	0.494322	0.541452
349.935	0.501265	0.554739	0.495205	0.54941
349.942	0.503962	0.554265	0.497178	0.551204
349.949	0.503908	0.556532	0.498627	0.551436
349.956	0.502595	0.55876	0.499141	0.552856
349.963	0.502469	0.558317	0.500437	0.556561
349.969	0.502806	0.554402	0.501554	0.564182
349.976	0.502435	0.552107	0.503075	0.568648
349.983	0.501203	0.554799	0.504212	0.564207
349.99	0.499672	0.559211	0.504318	0.56027
349.997	0.497278	0.563214	0.506867	0.566174
350.004	0.493264	0.56653	0.505696	0.576609
350.01	0.490025	0.571005	0.507564	0.582355
350.017	0.48943	0.578732	0.51038	0.581817
350.024	0.488893	0.584932	0.511246	0.578173
350.031	0.486236	0.58821	0.51217	0.575991
350.038	0.483547	0.594253	0.514736	0.581211
350.045	0.483021	0.601622	0.516715	0.592695
350.051	0.484122	0.608978	0.518366	0.600789
350.058	0.485631	0.622339	0.523634	0.603176
350.065	0.486191	0.641166	0.523631	0.603797
350.072	0.484673	0.661272	0.525947	0.603934
350.079	0.48221	0.682193	0.528864	0.607383
350.086	0.481653	0.699235	0.531986	0.614764
350.092	0.485054	0.712348	0.537533	0.62076
350.099	0.49079	0.732787	0.544058	0.625335
350.106	0.494384	0.766093	0.549418	0.630167
350.113	0.495824	0.807754	0.55619	0.633112
350.12	0.498744	0.850832	0.56456	0.63715
350.127	0.502118	0.888622	0.572709	0.648012
350.133	0.50383	0.91952	0.585114	0.66062
350.14	0.50632	0.94867	0.598665	0.668398
350.147	0.512129	0.977412	0.613095	0.677273
350.154	0.520321	0.99665	0.628586	0.689895
350.161	0.527926	1	0.647444	0.700131
350.168	0.533204	0.989721	0.667616	0.711105
350.174	0.538202	0.964166	0.689228	0.727075
350.181	0.545863	0.920257	0.712698	0.741835
350.188	0.556525	0.862812	0.740645	0.754878
350.195	0.571241	0.795172	0.766692	0.773438
350.202	0.591112	0.717146	0.795981	0.793951
350.209	0.61384	0.634376	0.826016	0.806045
350.215	0.638742	0.552065	0.855598	0.817414
350.222	0.666698	0.47023	0.883808	0.844996
350.229	0.697418	0.389759	0.911174	0.882988
350.236	0.733076	0.309305	0.935289	0.911658
350.243	0.77525	0.227865	0.955908	0.927153
350.25	0.820672	0.154995	0.974278	0.940677
350.256	0.864348	0.100017	0.988702	0.958725
350.263	0.90325	0.0611212	0.998186	0.977811
350.27	0.937119	0.0325932	1	0.99292
350.277	0.966075	0.0107027	0.994367	1
350.284	0.988399	0	0.983352	0.998186
350.291	1	0.00750864	0.966565	0.991326
350.297	0.996895	0.0293488	0.939787	0.978073
350.304	0.979669	0.0580203	0.906335	0.956358
350.311	0.950015	0.0898586	0.867984	0.930452
350.318	0.905824	0.122682	0.822018	0.896956
350.325	0.846525	0.157828	0.769795	0.849379
350.332	0.775286	0.196723	0.71495	0.791531
350.338	0.695224	0.232438	0.656215	0.730867
350.345	0.610305	0.256831	0.594075	0.672829
350.352	0.523455	0.274993	0.528648	0.617157
350.359	0.434019	0.297677	0.462942	0.557389
350.366	0.344224	0.323416	0.40045	0.48813
350.373	0.260697	0.342996	0.337454	0.411054
350.379	0.186945	0.353834	0.278319	0.336219
350.386	0.123645	0.361947	0.224564	0.271929
350.393	0.0729201	0.372462	0.174755	0.217217
350.4	0.0361235	0.380464	0.128949	0.168729
350.407	0.0121751	0.380102	0.0915933	0.124729
350.414	0	0.376931	0.0584763	0.0835552
350.421	0.000550147	0.379261	0.033185	0.0468771
350.427	0.0142021	0.386502	0.0156587	0.0202599
350.434	0.0386994	0.394011	0.00406576	0.00536194
350.441	0.0722287	0.399244	0	0
350.448	0.111287	0.401806	0.00238684	0.00182321
350.455	0.149328	0.40471	0.00983246	0.00641381
350.462	0.185132	0.41014	0.0198065	0.0119198
350.468	0.221069	0.414316	0.0372793	0.0234221
350.475	0.254877	0.413574	0.0570791	0.0464744
350.482	0.284535	0.411629	0.0776024	0.0765515
350.489	0.311598	0.411234	0.104197	0.099907
350.496	0.336684	0.407663	0.130805	0.110826
350.503	0.358324	0.402466	0.155367	0.119486
350.509	0.375674	0.405975	0.182237	0.133836
350.516	0.390379	0.418272	0.207094	0.149387
350.523	0.404178	0.426309	0.232658	0.166653
350.53	0.416044	0.423696	0.255085	0.191516
350.537	0.423221	0.415504	0.278185	0.216457
350.544	0.426914	0.40545	0.297856	0.231594
350.55	0.432954	0.397981	0.314728	0.242488
350.557	0.442721	0.399556	0.33387	0.256838
350.564	0.45217	0.406095	0.346963	0.27029
350.571	0.458634	0.409728	0.361061	0.278497
350.578	0.46202	0.411299	0.371886	0.286408
350.585	0.464048	0.411841	0.382717	0.296834
350.591	0.467109	0.409319	0.391994	0.307269
350.598	0.472104	0.403903	0.399652	0.317665
350.605	0.477512	0.397341	0.40626	0.330674
350.612	0.480611	0.39491	0.411556	0.346375
350.619	0.480886	0.401153	0.417248	0.359169
350.626	0.480447	0.410595	0.420162	0.36289
350.632	0.481155	0.415563	0.42414	0.359327
350.639	0.483014	0.417765	0.428523	0.358437
350.646	0.484308	0.42134	0.430229	0.366048
350.653	0.484006	0.424796	0.433598	0.374544
350.66	0.482909	0.424569	0.435394	0.376379
350.667	0.48155	0.419273	0.438844	0.375815
350.673	0.480126	0.413412	0.441357	0.377231
350.68	0.478339	0.412713	0.442794	0.37993
350.687	0.473851	0.415064	0.443836	0.382857
350.694	0.466577	0.415046	0.446182	0.385141
350.701	0.461457	0.412065	0.447342	0.388682
350.708	0.460741	0.41345	0.450254	0.393427
350.714	0.461661	0.423795	0.450593	0.396634
350.721	0.463224	0.431508	0.451812	0.401168
350.728	0.464585	0.427976	0.453222	0.404394
350.735	0.463061	0.422104	0.45588	0.397594
350.742	0.460184	0.421791	0.456998	0.389408
350.749	0.458979	0.425061	0.456825	0.394612
350.755	0.458057	0.429776	0.460213	0.406115
350.762	0.456261	0.4372	0.460114	0.408952
350.769	0.455686	0.441371	0.460653	0.405797
350.776	0.458175	0.436374	0.462381	0.408054
350.783	0.463171	0.432623	0.462041	0.4161
350.79	0.467052	0.436647	0.46439	0.422587
350.796	0.467245	0.437888	0.465688	0.424245
350.803	0.467472	0.4303	0.465584	0.423685
350.81	0.470218	0.422134	0.464976	0.42445
350.817	0.472323	0.423569	0.465076	0.426858
350.824	0.473518	0.433941	0.466139	0.430318
350.831	0.475215	0.443996	0.465684	0.433113
350.838	0.475942	0.448217	0.46651	0.432389
350.844	0.475814	0.448015	0.467634	0.431508
350.851	0.477421	0.44632	0.467568	0.436779
350.858	0.480527	0.443853	0.467877	0.444825
350.865	0.48117	0.439856	0.467185	0.44532
350.872	0.479168	0.435766	0.466861	0.437152
350.879	0.478409	0.436	0.467586	0.431316
350.885	0.478447	0.441697	0.468694	0.435295
350.892	0.477227	0.447147	0.468775	0.443864
350.899	0.477264	0.448723	0.468812	0.449575
350.906	0.479774	0.448237	0.468777	0.450392
350.913	0.481785	0.44479	0.468458	0.446588
350.92	0.482666	0.436865	0.46891	0.442287
350.926	0.484321	0.430277	0.472134	0.443291
350.933	0.486316	0.431534	0.470975	0.448749
350.94	0.486351	0.436091	0.471726	0.449873
350.947	0.484522	0.436458	0.470909	0.443353
350.954	0.483094	0.435344	0.471393	0.439214
350.961	0.481747	0.437747	0.471173	0.445077
350.967	0.479626	0.443053	0.473037	0.456488
350.974	0.478322	0.450611	0.473782	0.46194
350.981	0.477647	0.457371	0.475577	0.456613
350.988	0.477004	0.458211	0.473407	0.451059
350.995	0.478111	0.457891	0.474408	0.452721
351.002	0.480175	0.462252	0.4742	0.455435
351.008	0.480184	0.467719	0.475042	0.453331
351.015	0.478699	0.472841	0.476734	0.450157
351.022	0.478474	0.476415	0.477182	0.45264
351.029	0.478879	0.473771	0.477314	0.457846
351.036	0.478259	0.466853	0.475798	0.45811
351.043	0.478779	0.460681	0.476798	0.4563
351.049	0.482286	0.458019	0.478482	0.460523
351.056	0.486119	0.458597	0.479421	0.468168
351.063	0.487072	0.457993	0.478824	0.471937
351.07	0.485839	0.45733	0.478811	0.473798
351.077	0.484819	0.462797	0.48036	0.476779
351.084	0.484034	0.470763	0.480221	0.47756
351.09	0.482714	0.470616	0.479689	0.477999
351.097	0.482114	0.462604	0.479471	0.483234
351.104	0.483959	0.456754	0.479612	0.483577
351.111	0.486638	0.456705	0.482257	0.470796
351.118	0.486319	0.45916	0.480823	0.460994
351.125	0.483956	0.461019	0.481104	0.463333
351.131	0.484621	0.460875	0.482178	0.467098
351.138	0.488078	0.460879	0.481193	0.469841
351.145	0.489056	0.462608	0.483783	0.474127
351.152	0.487392	0.46299	0.483401	0.478107
351.159	0.487826	0.462196	0.483873	0.481592
351.166	0.491014	0.464988	0.481312	0.483713
351.172	0.492467	0.470763	0.482533	0.482134
351.179	0.489851	0.47374	0.482496	0.481625
351.186	0.486399	0.47086	0.483538	0.490225
351.193	0.484036	0.465582	0.483901	0.500291
351.2	0.481397	0.463469	0.484632	0.501171
351.207	0.479649	0.463216	0.482966	0.497357
351.213	0.479971	0.461537	0.483613	0.49088
351.22	0.481112	0.461736	0.484298	0.481866
351.227	0.482309	0.465313	0.483592	0.47957
351.234	0.482515	0.470108	0.485508	0.485989
351.241	0.481548	0.478051	0.486921	0.490973
351.248	0.48148	0.487071	0.485958	0.491114
351.254	0.483221	0.488246	0.485832	0.491846
351.261	0.485856	0.480636	0.485238	0.493532
351.268	0.487996	0.474612	0.487552	0.493664
351.275	0.488003	0.476678	0.488335	0.491378
351.282	0.485604	0.480537	0.48837	0.486375
351.289	0.482355	0.479142	0.488923	0.484099
351.296	0.479686	0.473657	0.489717	0.488101
351.302	0.47861	0.46831	0.489006	0.492647
351.309	0.479662	0.468721	0.488713	0.496426
351.316	0.482811	0.475784	0.489506	0.502819
351.323	0.487905	0.479689	0.491708	0.508845
351.33	0.491727	0.475591	0.49045	0.512714
351.337	0.490519	0.472853	0.492111	0.515856
351.343	0.486446	0.47598	0.491566	0.514315
351.35	0.483765	0.477379	0.491857	0.508122
351.357	0.483314	0.476237	0.492266	0.506991
351.364	0.48393	0.479274	0.493108	0.51108
351.371	0.484966	0.483803	0.49322	0.510083
351.378	0.485739	0.484507	0.494254	0.503985
351.384	0.485425	0.48495	0.494522	0.4988
351.391	0.485268	0.486459	0.495213	0.496006
351.398	0.486728	0.485509	0.495358	0.497342
351.405	0.488614	0.483227	0.495514	0.5024
351.412	0.488709	0.482853	0.496184	0.50561
351.419	0.487635	0.484869	0.495739	0.505758
351.425	0.488699	0.486231	0.497226	0.508213
351.432	0.491205	0.484253	0.497697	0.513706
351.439	0.491826	0.481394	0.4968	0.516217
351.446	0.492169	0.481709	0.498784	0.511936
351.453	0.493492	0.486731	0.49876	0.504708
351.46	0.492371	0.493227	0.4977	0.500283
351.466	0.489076	0.493949	0.498993	0.499431
351.473	0.488468	0.488306	0.498094	0.501895
351.48	0.49187	0.485578	0.498488	0.506017
351.487	0.495771	0.487963	0.498681	0.508012
351.494	0.496655	0.486699	0.500913	0.509301
351.501	0.495406	0.479996	0.502777	0.513674
351.507	0.495701	0.474455	0.500384	0.521587
351.514	0.496752	0.474289	0.502233	0.529064
351.521	0.495099	0.481506	0.502885	0.526229
351.528	0.492484	0.492561	0.504364	0.512533
351.535	0.491389	0.496877	0.506367	0.503428
351.542	0.491151	0.493109	0.504646	0.503034
351.548	0.492636	0.490363	0.50704	0.503571
351.555	0.495572	0.488293	0.506481	0.506829
351.562	0.497658	0.481452	0.508604	0.511039
351.569	0.499781	0.477513	0.510767	0.507885
351.576	0.502227	0.485358	0.512205	0.501557
351.583	0.501632	0.496327	0.515599	0.501868
351.589	0.497849	0.499412	0.516571	0.50953
351.596	0.495102	0.499677	0.516136	0.517278
351.603	0.4952	0.50471	0.519129	0.51902
351.61	0.49628	0.509536	0.52119	0.518796
351.617	0.496774	0.506816	0.522339	0.524669
351.624	0.496996	0.502633	0.526307	0.534524
351.63	0.49708	0.505909	0.527612	0.539064
351.637	0.494801	0.512047	0.531342	0.536647
351.644	0.490131	0.51742	0.535062	0.536024
351.651	0.488455	0.527369	0.537848	0.542138
351.658	0.491854	0.542641	0.539992	0.545669
351.665	0.495796	0.556975	0.54509	0.539872
351.671	0.497633	0.563802	0.548403	0.537199
351.678	0.498344	0.565085	0.552648	0.548019
351.685	0.498892	0.572469	0.55791	0.561568
351.692	0.500409	0.589613	0.564888	0.566659
351.699	0.502577	0.605728	0.569703	0.567595
351.706	0.503149	0.616316	0.576846	0.566494
351.713	0.502345	0.628496	0.583563	0.55833
351.719	0.503979	0.645947	0.5914	0.549038
351.726	0.510834	0.667128	0.597989	0.551603
351.733	0.518928	0.69016	0.604955	0.56523
351.74	0.522182	0.713458	0.613994	0.57717
351.747	0.522381	0.732057	0.623806	0.582757
351.754	0.524793	0.740553	0.634592	0.58455
351.76	0.530287	0.74335	0.64722	0.582754
351.767	0.53757	0.745974	0.654998	0.582925
351.774	0.544993	0.742972	0.665633	0.591138
351.781	0.550139	0.728446	0.675913	0.601497
351.788	0.553775	0.704853	0.686021	0.606028
351.795	0.560635	0.67638	0.696599	0.605382
351.801	0.571716	0.645908	0.706332	0.602363
351.808	0.582662	0.613225	0.716424	0.598831
351.815	0.592025	0.573355	0.722213	0.601122
351.822	0.60293	0.526354	0.727935	0.611996
351.829	0.617169	0.476754	0.734541	0.622617
351.836	0.633824	0.428032	0.736211	0.625257
351.842	0.650064	0.386291	0.738501	0.621632
351.849	0.662461	0.349462	0.738421	0.617894
351.856	0.672273	0.309367	0.73428	0.620577
351.863	0.683121	0.272278	0.729821	0.627321
351.87	0.694436	0.245619	0.721529	0.623896
351.877	0.705144	0.222932	0.711108	0.607709
351.883	0.716299	0.203963	0.698027	0.595381
351.89	0.726624	0.196435	0.682207	0.59374
351.897	0.732728	0.200024	0.662068	0.593507
351.904	0.733326	0.21116	0.643272	0.587609
351.911	0.728128	0.226408	0.621305	0.575137
351.918	0.716474	0.241615	0.597593	0.560036
351.924	0.700106	0.256109	0.573474	0.545299
351.931	0.680644	0.271141	0.547316	0.527114
351.938	0.656829	0.287107	0.521034	0.504064
351.945	0.628753	0.303044	0.493496	0.482521
351.952	0.597874	0.318425	0.46471	0.466847
351.959	0.56379	0.334907	0.439716	0.453187
351.965	0.527318	0.351584	0.412642	0.437302
351.972	0.491075	0.362138	0.387019	0.420655
351.979	0.454194	0.365987	0.362641	0.40709
351.986	0.41665	0.371117	0.342453	0.397348
351.993	0.385014	0.379501	0.321427	0.387279
352	0.361346	0.38703	0.304018	0.377477
352.006	0.338222	0.392661	0.289411	0.371223
352.013	0.312943	0.398071	0.27592	0.363663
352.02	0.291314	0.406033	0.266258	0.353614
352.027	0.276194	0.415312	0.258129	0.345221
352.034	0.265433	0.419338	0.25175	0.339363
352.041	0.259448	0.419711	0.248174	0.338999
352.047	0.261125	0.42511	0.247325	0.343558
352.054	0.268075	0.432369	0.2471	0.345809
352.061	0.27365	0.432509	0.249748	0.343557
352.068	0.277741	0.428358	0.256524	0.34044
352.075	0.285735	0.428297	0.259131	0.337351
352.082	0.297848	0.435095	0.26602	0.333848
352.088	0.311098	0.4456	0.271926	0.333544
352.095	0.324267	0.453238	0.282033	0.337227
352.102	0.335314	0.454437	0.291279	0.341949
352.109	0.344575	0.454179	0.299615	0.347396
352.116	0.355714	0.456442	0.308026	0.352467
352.123	0.366376	0.455037	0.317662	0.357933
352.129	0.372777	0.446858	0.326834	0.363956
352.136	0.380244	0.439304	0.336385	0.365921
352.143	0.391831	0.437875	0.343525	0.366535
352.15	0.401449	0.441866	0.352804	0.371082
352.157	0.406723	0.446992	0.359663	0.378525
352.164	0.411262	0.448959	0.368869	0.388171
352.171	0.417354	0.448546	0.37522	0.397335
352.177	0.425206	0.447816	0.379944	0.401726
352.184	0.432944	0.446791	0.384666	0.400777
352.191	0.438264	0.445125	0.391943	0.395114
352.198	0.441559	0.442369	0.396648	0.390036
352.205	0.443757	0.441346	0.401611	0.392296
352.212	0.445981	0.446285	0.405552	0.398482
352.218	0.450465	0.45371	0.409973	0.402245
352.225	0.455355	0.456781	0.414562	0.404056
352.232	0.456302	0.456121	0.418276	0.407823
352.239	0.454964	0.45535	0.419893	0.414385
352.246	0.455537	0.454289	0.42318	0.420164
352.253	0.458115	0.452166	0.427544	0.423541
352.259	0.46182	0.450433	0.429074	0.425492
352.266	0.466463	0.449703	0.431588	0.424322
352.273	0.470502	0.447494	0.432275	0.418502
352.28	0.472288	0.444443	0.436269	0.414915
352.287	0.471847	0.444132	0.438594	0.421029
352.294	0.46987	0.443786	0.439626	0.429389
352.3	0.467727	0.442112	0.441153	0.427839
352.307	0.467746	0.443801	0.443413	0.420108
352.314	0.469166	0.446938	0.445878	0.419751
352.321	0.4688	0.447784	0.447131	0.427677
352.328	0.467173	0.44896	0.448907	0.434247
352.335	0.466868	0.452288	0.448329	0.434439
352.341	0.467627	0.455625	0.45036	0.428674
352.348	0.467795	0.457794	0.451001	0.423605
352.355	0.468278	0.460633	0.455125	0.426238
352.362	0.470879	0.465408	0.452944	0.433812
352.369	0.472918	0.471544	0.455682	0.439412
352.376	0.471325	0.472886	0.456182	0.440316
352.382	0.46792	0.463664	0.456322	0.437443
352.389	0.464772	0.45336	0.457098	0.433459
352.396	0.4629	0.450162	0.458416	0.433394
352.403	0.462942	0.447396	0.460827	0.439764
352.41	0.464218	0.444884	0.460018	0.449166
352.417	0.466926	0.449232	0.460223	0.456431
352.423	0.470408	0.456349	0.459566	0.454845
352.43	0.471609	0.458628	0.460326	0.444674
352.437	0.469741	0.455721	0.461866	0.439968
352.444	0.4679	0.451627	0.460584	0.44731
352.451	0.467931	0.44947	0.461852	0.455213
352.458	0.467525	0.449241	0.462222	0.454831
352.464	0.465688	0.449403	0.463573	0.450186
352.471	0.465558	0.448851	0.463448	0.44868
352.478	0.468772	0.448221	0.463835	0.453805
352.485	0.473875	0.450226	0.464996	0.462644
352.492	0.47852	0.453754	0.466047	0.468174
352.499	0.480237	0.455051	0.465595	0.467891
352.505	0.478986	0.458711	0.465821	0.463451
352.512	0.477265	0.464955	0.466053	0.454097
352.519	0.476332	0.463264	0.465698	0.443711
352.526	0.474296	0.457379	0.467236	0.441808
352.533	0.470414	0.457107	0.46764	0.448215
352.54	0.468805	0.456429	0.467813	0.452777
352.546	0.472143	0.451758	0.469535	0.453225
352.553	0.476464	0.452071	0.46962	0.457748
352.56	0.477222	0.460521	0.469204	0.465121
352.567	0.475249	0.46985	0.469799	0.467288
352.574	0.473756	0.47101	0.470209	0.467638
352.581	0.474508	0.461272	0.468874	0.468533
352.588	0.476958	0.451788	0.470064	0.467786
352.594	0.47814	0.454046	0.470996	0.469168
352.601	0.477006	0.463142	0.470498	0.470524
352.608	0.476787	0.469721	0.472435	0.468581
352.615	0.479165	0.471707	0.473166	0.467505
352.622	0.481251	0.469697	0.473443	0.467044
352.629	0.481649	0.466164	0.473329	0.466736
352.635	0.482561	0.464891	0.47309	0.468605
352.642	0.484536	0.464299	0.472645	0.46894
352.649	0.486335	0.461172	0.473745	0.463569
352.656	0.486239	0.460422	0.473914	0.456064
352.663	0.482998	0.464518	0.474122	0.454125
352.67	0.479324	0.463711	0.475337	0.456939
352.676	0.478437	0.455488	0.474946	0.456348
352.683	0.479921	0.451493	0.474913	0.452737
352.69	0.481911	0.454639	0.475563	0.452205
352.697	0.481955	0.459629	0.474633	0.452966
352.704	0.479746	0.466779	0.474475	0.450527
352.711	0.479038	0.472133	0.476426	0.447356
352.717	0.481275	0.470257	0.475242	0.44739
352.724	0.482919	0.464108	0.475378	0.449888
352.731	0.481377	0.457625	0.475244	0.45636
352.738	0.479013	0.455815	0.475557	0.468131
352.745	0.478746	0.461584	0.476106	0.474375
352.752	0.479081	0.466346	0.475797	0.469764
352.758	0.479227	0.460404	0.475963	0.468037
352.765	0.480914	0.449488	0.475852	0.4738
352.772	0.483251	0.4463	0.477085	0.477251
352.779	0.484921	0.452294	0.476994	0.47764
352.786	0.486118	0.462535	0.478493	0.476589
352.793	0.486679	0.469526	0.47697	0.471812
352.799	0.486516	0.465555	0.476776	0.469265
352.806	0.484945	0.45728	0.475896	0.471622
352.813	0.481997	0.454511	0.476529	0.470054
352.82	0.479948	0.455088	0.477651	0.463718
352.827	0.479799	0.455599	0.478159	0.459994
352.834	0.480316	0.45588	0.478382	0.460367
352.84	0.481057	0.456268	0.476878	0.463382
352.847	0.482307	0.457268	0.478033	0.466938
352.854	0.482847	0.458932	0.478589	0.46841
352.861	0.481116	0.462251	0.477422	0.470441
352.868	0.478091	0.46651	0.476752	0.475657
352.875	0.476519	0.469144	0.47884	0.478211
352.881	0.478147	0.469368	0.480042	0.47345
352.888	0.481908	0.46577	0.477564	0.467727
352.895	0.484886	0.459366	0.47709	0.468337
352.902	0.486289	0.457126	0.477872	0.473429
352.909	0.486936	0.461642	0.477902	0.478207
352.916	0.486186	0.467751	0.479518	0.479581
352.922	0.48452	0.470287	0.478198	0.475441
352.929	0.483507	0.468222	0.479544	0.468863
352.936	0.482211	0.465442	0.4799	0.46577
352.943	0.480258	0.464792	0.47853	0.467117
352.95	0.480082	0.463251	0.478332	0.467694
352.957	0.482179	0.457689	0.479949	0.464366
352.963	0.483428	0.452271	0.47911	0.462764
352.97	0.482276	0.453946	0.478102	0.465895
352.977	0.482211	0.462049	0.477145	0.466703
352.984	0.485225	0.470383	0.480026	0.46257
352.991	0.486705	0.47443	0.479234	0.459718
352.998	0.484444	0.47377	0.478286	0.461651
353.004	0.483155	0.468676	0.478676	0.467285
353.011	0.484015	0.458412	0.480904	0.473622
353.018	0.483936	0.449712	0.480734	0.475944
353.025	0.485509	0.451354	0.480021	0.472192
353.032	0.48968	0.459883	0.479016	0.466677
353.039	0.48965	0.466386	0.478509	0.464905
353.046	0.484985	0.464099	0.480662	0.46768
353.052	0.482598	0.452335	0.479525	0.470675
353.059	0.483214	0.444161	0.481155	0.469742
353.066	0.482338	0.450805	0.479261	0.468598
353.073	0.480391	0.462523	0.479813	0.470883
353.08	0.481637	0.465524	0.479772	0.47226
353.087	0.484968	0.463056	0.481299	0.470264
353.093	0.485319	0.462693	0.480205	0.469482
353.1	0.482576	0.463439	0.481071	0.471872
353.107	0.481283	0.464205	0.480266	0.472379
353.114	0.483123	0.465566	0.479586	0.471338
353.121	0.484792	0.468145	0.480957	0.472567
353.128	0.48336	0.472219	0.480001	0.473002
353.134	0.48082	0.472246	0.480958	0.472352
353.141	0.480751	0.465475	0.478869	0.473633
353.148	0.482605	0.46131	0.480153	0.475163
353.155	0.48433	0.465333	0.480758	0.47551
353.162	0.485921	0.467983	0.479749	0.476341
353.169	0.487367	0.464813	0.480469	0.478418
353.175	0.4879	0.465846	0.480341	0.480394
353.182	0.486935	0.471502	0.480719	0.48014
353.189	0.485264	0.469157	0.480368	0.475504
353.196	0.48467	0.458776	0.480685	0.469429
353.203	0.484808	0.45284	0.47977	0.467162
353.21	0.483814	0.455069	0.480413	0.46826
353.216	0.482434	0.460566	0.481324	0.469772
353.223	0.482458	0.466995	0.481269	0.467767
353.23	0.48283	0.473524	0.481021	0.462341
353.237	0.481953	0.478219	0.481612	0.459427
353.244	0.480686	0.478028	0.479866	0.460373
353.251	0.480528	0.47152	0.48093	0.464197
353.257	0.481497	0.464604	0.48181	0.470859
353.264	0.481908	0.46167	0.480295	0.475349
353.271	0.480552	0.458992	0.479965	0.474677
353.278	0.479481	0.455382	0.482756	0.471847
353.285	0.480874	0.454661	0.480709	0.467245
353.292	0.482797	0.459038	0.480596	0.464682
353.298	0.482408	0.464835	0.481732	0.470991
353.305	0.480511	0.466342	0.482123	0.480097
353.312	0.480226	0.463365	0.481545	0.48195
353.319	0.48184	0.460085	0.480109	0.477957
353.326	0.482509	0.458468	0.479812	0.472686
353.333	0.482672	0.457677	0.47953	0.467853
353.339	0.483898	0.461536	0.481356	0.466149
353.346	0.483579	0.470813	0.480996	0.466756
353.353	0.481467	0.475567	0.48205	0.465183
353.36	0.480266	0.473105	0.480974	0.46216
353.367	0.479625	0.469436	0.480515	0.462705
353.374	0.479441	0.46454	0.480759	0.468786
353.38	0.48069	0.458593	0.480992	0.47548
353.387	0.481902	0.457891	0.482127	0.47444
353.394	0.482458	0.462625	0.481734	0.466451
353.401	0.483148	0.465943	0.482139	0.461432
353.408	0.481814	0.468603	0.481777	0.462807
353.415	0.478377	0.471822	0.480705	0.466844
353.421	0.477787	0.471282	0.482685	0.469875
353.428	0.480732	0.469574	0.481201	0.469831
353.435	0.482748	0.46858	0.480189	0.469472
353.442	0.481869	0.466181	0.480925	0.469569
353.449	0.479796	0.466854	0.481966	0.46708
353.456	0.479145	0.47246	0.480398	0.465911
353.463	0.48049	0.475527	0.481631	0.469312
353.469	0.482019	0.472125	0.481623	0.473292
353.476	0.482577	0.466734	0.481636	0.476936
353.483	0.482242	0.462698	0.480792	0.480945
353.49	0.480878	0.460309	0.482164	0.482511
353.497	0.479738	0.460417	0.482393	0.482225
353.504	0.480415	0.463285	0.480626	0.482403
353.51	0.481633	0.465776	0.481623	0.480195
353.517	0.482811	0.464352	0.480934	0.475481
353.524	0.483918	0.463125	0.481155	0.472458
353.531	0.481975	0.466587	0.481502	0.472381
353.538	0.477807	0.468157	0.482397	0.474873
353.545	0.476518	0.462986	0.48173	0.477226
353.551	0.477819	0.457375	0.480802	0.475704
353.558	0.478942	0.455049	0.481246	0.469949
353.565	0.480408	0.455297	0.480252	0.464234
353.572	0.481603	0.456561	0.480407	0.465413
353.579	0.48077	0.45367	0.481129	0.471911
353.586	0.479599	0.450031	0.482021	0.475656
353.592	0.481224	0.455031	0.482648	0.476192
353.599	0.483441	0.46433	0.480189	0.475791
353.606	0.481649	0.467968	0.480512	0.473955
353.613	0.478278	0.468444	0.481665	0.473463
353.62	0.478328	0.471728	0.481894	0.475646
353.627	0.481247	0.474992	0.481217	0.476463
353.633	0.483767	0.47553	0.481342	0.472795
353.64	0.484984	0.472572	0.481894	0.466573
353.647	0.485833	0.466999	0.480236	0.462889
353.654	0.485715	0.466697	0.480247	0.462115
353.661	0.484047	0.470469	0.481318	0.461163
353.668	0.482316	0.468346	0.480669	0.459169
353.674	0.481218	0.464729	0.482089	0.457344
353.681	0.48006	0.467604	0.479598	0.460142
353.688	0.478814	0.471478	0.482584	0.466472
353.695	0.478156	0.471737	0.481124	0.468145
353.702	0.478766	0.472095	0.479976	0.467334
353.709	0.480454	0.472998	0.480973	0.472501
353.715	0.481287	0.470252	0.48194	0.478368
353.722	0.479984	0.46389	0.481983	0.476304
353.729	0.478794	0.459646	0.482489	0.471256
353.736	0.480623	0.461324	0.480538	0.470073
353.743	0.484813	0.467671	0.482075	0.47337
353.75	0.487499	0.47604	0.48221	0.477385
353.756	0.486233	0.48089	0.48252	0.478955
353.763	0.482702	0.479338	0.481923	0.482928
353.77	0.479436	0.47656	0.482677	0.486665
353.777	0.477993	0.472387	0.482346	0.479058
353.784	0.48005	0.464017	0.481894	0.46707
353.791	0.485896	0.45739	0.483445	0.465215
353.797	0.491034	0.454365	0.48245	0.470721
353.804	0.491015	0.450826	0.480996	0.472659
353.811	0.488781	0.451	0.482035	0.467789
353.818	0.486155	0.460045	0.482037	0.464513
353.825	0.480707	0.470644	0.480242	0.470191
353.832	0.476217	0.477042	0.48132	0.477451
353.838	0.477414	0.484183	0.480718	0.47939
353.845	0.481301	0.490541	0.481804	0.480598
353.852	0.483509	0.488196	0.483108	0.483087
353.859	0.48305	0.47945	0.482	0.483455
353.866	0.480529	0.473107	0.482233	0.481823
353.873	0.477819	0.468901	0.481672	0.478741
353.879	0.477923	0.462448	0.481264	0.47248
353.886	0.480943	0.460328	0.481004	0.466928
353.893	0.483094	0.467405	0.482258	0.467586
353.9	0.482201	0.47565	0.484554	0.47084
353.907	0.479697	0.480395	0.48296	0.469455
353.914	0.47841	0.483045	0.48162	0.462754
353.921	0.479651	0.481722	0.482119	0.45854
353.927	0.481048	0.477439	0.482555	0.461561
353.934	0.481014	0.475791	0.481856	0.465062
353.941	0.48158	0.47556	0.481326	0.46632
353.948	0.482749	0.472152	0.48149	0.469855
353.955	0.482306	0.469919	0.482187	0.470741
353.962	0.480856	0.473404	0.48092	0.463241
353.968	0.481248	0.475958	0.480919	0.456479
353.975	0.484914	0.474268	0.481554	0.459462
353.982	0.489004	0.473922	0.481074	0.466025
353.989	0.488211	0.473211	0.482151	0.468839
353.996	0.481954	0.469137	0.481923	0.47118
354.003	0.476509	0.465459	0.481989	0.474147
354.009	0.476208	0.463766	0.482422	0.472442
354.016	0.478409	0.464313	0.481495	0.468864
354.023	0.479958	0.46684	0.481768	0.472682
354.03	0.480867	0.469628	0.481719	0.481007
354.037	0.482334	0.469683	0.48155	0.48178
354.044	0.484886	0.463703	0.48205	0.477689
354.05	0.487426	0.4574	0.482247	0.479175
354.057	0.488462	0.460498	0.482397	0.482324
354.064	0.487841	0.469625	0.480537	0.482658
354.071	0.487008	0.471739	0.482442	0.484243
354.078	0.486193	0.464768	0.481299	0.487263
354.085	0.48521	0.462243	0.482172	0.488557
354.091	0.486359	0.468997	0.48153	0.485608
354.098	0.487976	0.472621	0.482046	0.478792
354.105	0.486243	0.468985	0.481747	0.471937
354.112	0.484743	0.4656	0.480537	0.469607
354.119	0.486385	0.465061	0.481999	0.474898
354.126	0.486847	0.469391	0.482884	0.480847
354.132	0.484311	0.478184	0.481749	0.477722
354.139	0.482972	0.481669	0.483526	0.47255
354.146	0.484678	0.476133	0.483589	0.474508
354.153	0.485992	0.471392	0.481024	0.477779
354.16	0.486223	0.471667	0.482666	0.478536
354.167	0.488055	0.469501	0.481183	0.478786
354.173	0.489128	0.466498	0.482318	0.477525
354.18	0.485613	0.468096	0.482131	0.476161
354.187	0.481024	0.46839	0.482111	0.476799
354.194	0.481109	0.466138	0.481291	0.478766
354.201	0.484327	0.464355	0.483557	0.481616
354.208	0.485956	0.46124	0.482126	0.485249
354.214	0.485896	0.462073	0.481616	0.488203
354.221	0.48572	0.471183	0.482808	0.487062
354.228	0.485944	0.478586	0.48016	0.482177
354.235	0.486399	0.475987	0.481072	0.479055
354.242	0.484006	0.468374	0.480924	0.479662
354.249	0.477487	0.466299	0.481042	0.478637
354.255	0.473983	0.472947	0.481026	0.472572
354.262	0.478397	0.477474	0.483005	0.467625
354.269	0.483841	0.472999	0.481652	0.468837
354.276	0.485008	0.467553	0.481307	0.470849
354.283	0.484553	0.465767	0.483069	0.47083
354.29	0.483109	0.465093	0.482066	0.474025
354.296	0.480542	0.463933	0.482857	0.477938
354.303	0.479987	0.462277	0.48081	0.476106
354.31	0.481542	0.464818	0.480931	0.473652
354.317	0.481593	0.471674	0.481985	0.475792
354.324	0.480087	0.472681	0.483041	0.477365
354.331	0.4802	0.464545	0.483519	0.475576
354.338	0.482145	0.456753	0.481503	0.476242
354.344	0.484483	0.458212	0.480858	0.480069
354.351	0.48616	0.465441	0.481305	0.479082
354.358	0.485151	0.469158	0.483543	0.474419
354.365	0.48204	0.468113	0.4837	0.474033
354.372	0.479319	0.465315	0.48242	0.477026
354.379	0.477164	0.462894	0.483145	0.479698
354.385	0.476067	0.461104	0.481138	0.480848
354.392	0.477139	0.45765	0.48211	0.47934
354.399	0.479167	0.455133	0.481694	0.477519
354.406	0.480299	0.458053	0.482238	0.478726
354.413	0.480789	0.463381	0.482639	0.48025
354.42	0.481645	0.467188	0.482366	0.478377
354.426	0.481983	0.470212	0.480883	0.475821
354.433	0.481439	0.472872	0.481437	0.476543
354.44	0.481547	0.475205	0.482456	0.480521
354.447	0.482922	0.477682	0.48	0.484684
354.454	0.485797	0.47771	0.482497	0.484471
354.461	0.488466	0.473749	0.481211	0.481178
354.467	0.487429	0.470939	0.483351	0.482495
354.474	0.483865	0.470894	0.481971	0.488109
354.481	0.482181	0.469754	0.484161	0.488396
354.488	0.483481	0.468896	0.481987	0.479529
354.495	0.48434	0.468524	0.481146	0.469882
354.502	0.482265	0.464826	0.482663	0.467629
354.508	0.480813	0.459018	0.481343	0.467172
354.515	0.482479	0.455345	0.481263	0.461867
354.522	0.483656	0.455128	0.481665	0.460089
354.529	0.482254	0.45824	0.481571	0.469925
354.536	0.479941	0.463859	0.480949	0.481026
354.543	0.478841	0.467583	0.481469	0.480516
354.549	0.480395	0.469532	0.482065	0.474938
354.556	0.483713	0.474917	0.482592	0.476186
354.563	0.486333	0.480067	0.481592	0.481121
354.57	0.486579	0.478589	0.48233	0.483018
354.577	0.484724	0.471861	0.482476	0.48393
354.584	0.482449	0.465968	0.481991	0.484983
354.59	0.481731	0.464902	0.481557	0.482877
354.597	0.48348	0.466526	0.481896	0.478619
354.604	0.484717	0.468062	0.482002	0.474512
354.611	0.482423	0.467318	0.481622	0.470307
354.618	0.480018	0.4651	0.479905	0.469992
354.625	0.481707	0.46666	0.481308	0.477241
354.631	0.485511	0.470224	0.482955	0.487578
354.638	0.487567	0.469646	0.48169	0.493501
354.645	0.488044	0.467203	0.481298	0.491318
354.652	0.488653	0.467724	0.482444	0.484993
354.659	0.487553	0.46914	0.482572	0.482138
354.666	0.483545	0.469852	0.482186	0.483887
354.672	0.480677	0.472421	0.4823	0.484159
354.679	0.482209	0.47691	0.481839	0.479953
354.686	0.485003	0.481495	0.482723	0.475172
354.693	0.483955	0.483544	0.48108	0.472356
354.7	0.480314	0.481367	0.481462	0.4715
354.707	0.479697	0.477952	0.482209	0.473164
354.713	0.482803	0.478011	0.48162	0.474771
354.72	0.485181	0.484411	0.481345	0.472783
354.727	0.485215	0.491428	0.48158	0.468764
354.734	0.485443	0.488136	0.481328	0.468897
354.741	0.485124	0.476977	0.481566	0.475447
354.748	0.480737	0.467218	0.481252	0.481267
354.754	0.474544	0.459778	0.48294	0.480812
354.761	0.47352	0.455416	0.482557	0.478858
354.768	0.479007	0.455081	0.481243	0.480685
354.775	0.484189	0.456731	0.481837	0.481753
354.782	0.485095	0.461378	0.482073	0.476064
354.789	0.485496	0.466935	0.481232	0.4693
354.796	0.487778	0.468112	0.479174	0.468571
354.802	0.489266	0.467722	0.482006	0.468412
354.809	0.488125	0.469102	0.482352	0.46472
354.816	0.48643	0.470402	0.482644	0.462674
354.823	0.486687	0.4735	0.481599	0.46324
354.83	0.487406	0.478518	0.480918	0.466062
354.837	0.485083	0.479953	0.480815	0.472351
354.843	0.481381	0.475517	0.480979	0.47863
354.85	0.482046	0.467197	0.481838	0.484722
354.857	0.486681	0.460166	0.482632	0.490556
354.864	0.488941	0.458964	0.482188	0.491017
354.871	0.486951	0.462497	0.482222	0.487321
354.878	0.484135	0.466971	0.481493	0.485208
354.884	0.481928	0.466757	0.48119	0.484641
354.891	0.48043	0.461192	0.482234	0.481961
354.898	0.480913	0.461854	0.482383	0.479895
354.905	0.482545	0.472899	0.481157	0.482266
354.912	0.483235	0.479451	0.481719	0.481643
354.919	0.482231	0.474279	0.482455	0.473736
354.925	0.480557	0.467705	0.482217	0.469459
354.932	0.480054	0.464981	0.481631	0.47514
354.939	0.480462	0.464355	0.480937	0.48281
354.946	0.481207	0.469622	0.48197	0.485521
354.953	0.482193	0.478263	0.480991	0.482609
354.96	0.482125	0.477394	0.48181	0.478341
354.966	0.481878	0.467652	0.482482	0.479442
354.973	0.483112	0.461775	0.483398	0.483604
354.98	0.484413	0.464704	0.482324	0.486332
354.987	0.48386	0.471048	0.482912	0.490779
354.994	0.481439	0.469064	0.482654	0.494581
355.001	0.479936	0.459543	0.480647	0.489046
355.007	0.482115	0.460738	0.482266	0.474613
355.014	0.485878	0.473692	0.481817	0.463335
355.021	0.486368	0.478168	0.481043	0.462149
355.028	0.482463	0.472759	0.481632	0.46462
355.035	0.478874	0.473921	0.483754	0.468157
355.042	0.47958	0.48142	0.481626	0.474193
355.048	0.482099	0.483118	0.481014	0.477442
355.055	0.48285	0.476122	0.480476	0.476468
355.062	0.482963	0.466807	0.481669	0.474174
355.069	0.483825	0.463427	0.482768	0.471768
355.076	0.48374	0.467487	0.48176	0.473751
355.083	0.482856	0.470702	0.482771	0.483154
355.089	0.484094	0.465225	0.48307	0.492732
355.096	0.487591	0.454118	0.48163	0.493599
355.103	0.489405	0.447676	0.483508	0.488757
355.11	0.48799	0.452176	0.481923	0.485246
355.117	0.486549	0.463002	0.4832	0.48239
355.124	0.486478	0.470318	0.482991	0.478131
355.13	0.485924	0.472323	0.481478	0.475298
355.137	0.483853	0.47311	0.480861	0.477853
355.144	0.481734	0.472238	0.480811	0.485728
355.151	0.482204	0.468321	0.481533	0.495147
355.158	0.484824	0.465868	0.481945	0.50068
355.165	0.486043	0.467661	0.482347	0.498103
355.171	0.484726	0.468358	0.481878	0.489913
355.178	0.483545	0.467211	0.481792	0.48346
355.185	0.484202	0.468662	0.481958	0.482945
355.192	0.484778	0.466866	0.481363	0.485008
355.199	0.483738	0.458501	0.481359	0.48396
355.206	0.482223	0.455191	0.481017	0.480559
355.213	0.48136	0.461671	0.482286	0.478842
355.219	0.48153	0.469571	0.481695	0.478733
355.226	0.482882	0.472581	0.482016	0.478281
355.233	0.485529	0.471891	0.480947	0.477099
355.24	0.488475	0.473941	0.482041	0.477176
355.247	0.488482	0.47976	0.483178	0.482122
355.254	0.484783	0.482226	0.482914	0.489331
355.26	0.481169	0.479179	0.481015	0.490374
355.267	0.480371	0.474952	0.480294	0.483452
355.274	0.481459	0.470309	0.482296	0.476003
355.281	0.482332	0.465126	0.48126	0.474727
355.288	0.482662	0.464391	0.482256	0.476879
355.295	0.483942	0.468859	0.482682	0.47924
355.301	0.485191	0.473192	0.482384	0.484696
355.308	0.483383	0.477068	0.482788	0.488865
355.315	0.481033	0.480707	0.482999	0.485546
355.322	0.482827	0.480292	0.48232	0.482353
355.329	0.486348	0.477783	0.482203	0.48574
355.336	0.486728	0.477726	0.48193	0.487712
355.342	0.483731	0.47888	0.482107	0.483811
355.349	0.480467	0.479711	0.48202	0.481149
355.356	0.47976	0.478933	0.480471	0.481458
355.363	0.482545	0.471885	0.481954	0.480565
355.37	0.487282	0.460559	0.481637	0.478792
355.377	0.489374	0.457194	0.482989	0.476245
355.383	0.486958	0.464319	0.481887	0.471785
355.39	0.483954	0.471444	0.481569	0.469478
355.397	0.482334	0.475985	0.48244	0.472233
355.404	0.481204	0.4817	0.482562	0.474571
355.411	0.480325	0.485961	0.481499	0.473466
355.418	0.478686	0.482614	0.481897	0.472242
355.424	0.47826	0.474217	0.482072	0.470877
355.431	0.483208	0.473211	0.481671	0.467623
355.438	0.489568	0.478814	0.480958	0.465027
355.445	0.489701	0.476459	0.480286	0.466878
355.452	0.484888	0.469516	0.484174	0.471189
355.459	0.480941	0.471868	0.481365	0.474552
355.465	0.479621	0.474059	0.481502	0.478617
355.472	0.480452	0.462192	0.482082	0.482386
355.479	0.482741	0.448554	0.483044	0.482609
355.486	0.484621	0.447125	0.482655	0.480299
355.493	0.484602	0.453557	0.482255	0.475768
355.5	0.483163	0.459933	0.481285	0.471572
355.506	0.481735	0.462527	0.482388	0.471982
355.513	0.482123	0.462409	0.481629	0.470887
355.52	0.484112	0.463012	0.48246	0.466457
355.527	0.483727	0.46622	0.483533	0.46848
355.534	0.479507	0.471797	0.482429	0.474376
355.541	0.475916	0.478019	0.483283	0.474733
355.547	0.477016	0.486047	0.481399	0.472401
355.554	0.481514	0.493759	0.481064	0.472366
355.561	0.485092	0.493246	0.480856	0.472642
355.568	0.485472	0.484165	0.481729	0.472756
355.575	0.483969	0.475009	0.481376	0.473396
355.582	0.483347	0.474169	0.481277	0.470759
355.588	0.484509	0.481934	0.481114	0.468455
355.595	0.485004	0.487851	0.481969	0.473196
355.602	0.48338	0.480892	0.4824	0.478124
355.609	0.482561	0.466715	0.481307	0.477632
355.616	0.484432	0.463951	0.481395	0.479432
355.623	0.486633	0.473223	0.482528	0.487632
355.629	0.486531	0.478673	0.482417	0.49297
355.636	0.484208	0.478079	0.482493	0.4886
355.643	0.483356	0.477406	0.481148	0.480189
355.65	0.486794	0.476553	0.48195	0.474423
355.657	0.490845	0.477947	0.48215	0.473016
355.664	0.490741	0.482465	0.480964	0.475658
355.671	0.487255	0.482196	0.481962	0.478739
355.677	0.483311	0.475619	0.481369	0.477897
355.684	0.481108	0.470608	0.481641	0.475133
355.691	0.482117	0.470027	0.48259	0.474922
355.698	0.485543	0.470872	0.4822	0.477006
355.705	0.488788	0.471565	0.48193	0.478435
355.712	0.489206	0.47091	0.482352	0.476204
355.718	0.486447	0.470101	0.482356	0.471172
355.725	0.482997	0.474702	0.482847	0.467539
355.732	0.481254	0.483414	0.480884	0.467817
355.739	0.48124	0.487733	0.481587	0.472197
355.746	0.480674	0.482019	0.481688	0.47648
355.753	0.479039	0.467704	0.481998	0.478631
355.759	0.479082	0.457868	0.483248	0.483222
355.766	0.480864	0.462934	0.482768	0.489464
355.773	0.48177	0.473211	0.483522	0.491267
355.78	0.4822	0.478268	0.482682	0.488876
355.787	0.483847	0.480969	0.48251	0.486948
355.794	0.485952	0.483184	0.480128	0.484012
355.8	0.48612	0.481626	0.481404	0.476504
355.807	0.483426	0.475244	0.48226	0.471869
355.814	0.480283	0.46968	0.480962	0.477057
355.821	0.479205	0.471165	0.481123	0.483543
355.828	0.479225	0.475482	0.482539	0.482622
355.835	0.479134	0.474439	0.481938	0.476092
355.841	0.479706	0.469535	0.482568	0.469757
355.848	0.480696	0.465664	0.480561	0.468074
355.855	0.481276	0.459865	0.481481	0.467568
355.862	0.480967	0.453286	0.481859	0.465222
355.869	0.479779	0.457456	0.482385	0.468376
355.876	0.47982	0.470794	0.481923	0.478736
355.882	0.482881	0.478265	0.482642	0.488126
355.889	0.486729	0.477973	0.481764	0.492703
355.896	0.487624	0.475649	0.48331	0.493015
355.903	0.485559	0.472387	0.483361	0.492606
355.91	0.483158	0.470833	0.483479	0.495488
355.917	0.48176	0.470981	0.48263	0.496509
355.923	0.481868	0.470359	0.482646	0.489542
355.93	0.483487	0.469911	0.482255	0.480771
355.937	0.48438	0.469306	0.482218	0.478331
355.944	0.482908	0.467303	0.482814	0.479614
355.951	0.481489	0.468687	0.481301	0.479917
355.958	0.482478	0.478191	0.483583	0.48081
355.964	0.484787	0.487067	0.483011	0.484441
355.971	0.485658	0.486517	0.483513	0.487918
355.978	0.484052	0.483703	0.481467	0.485764
355.985	0.482028	0.484235	0.481325	0.478219
355.992	0.480706	0.481723	0.481258	0.468913
355.999	0.479959	0.473778	0.482154	0.461728
356.005	0.480784	0.470176	0.482761	0.466111
356.012	0.483219	0.476345	0.485119	0.481486
356.019	0.485922	0.481225	0.481948	0.490071
356.026	0.48649	0.476178	0.482403	0.484814
356.033	0.482835	0.468266	0.482103	0.476054
356.04	0.477732	0.465952	0.481697	0.471774
356.046	0.476746	0.470437	0.482169	0.472032
356.053	0.481121	0.477475	0.481539	0.471646
356.06	0.487262	0.480092	0.483209	0.46864
356.067	0.490047	0.476766	0.482063	0.470083
356.074	0.487683	0.472323	0.482958	0.477796
356.081	0.48459	0.46981	0.481902	0.482829
356.088	0.483675	0.470499	0.4815	0.480981
356.094	0.482852	0.474161	0.480873	0.477921
356.101	0.481371	0.475518	0.480062	0.47713
356.108	0.480758	0.473431	0.48191	0.476854
356.115	0.482569	0.472805	0.482489	0.477069
356.122	0.485222	0.470568	0.483529	0.477322
356.129	0.484837	0.464034	0.482847	0.475479
356.135	0.483029	0.461173	0.482401	0.472267
356.142	0.483354	0.464365	0.480582	0.471497
356.149	0.483043	0.468591	0.479973	0.474626
356.156	0.480104	0.47124	0.481331	0.476541
356.163	0.478117	0.471258	0.481911	0.473302
356.17	0.478154	0.470165	0.482065	0.47154
356.176	0.478456	0.468427	0.48254	0.477677
356.183	0.479582	0.467416	0.482389	0.483204
356.19	0.481571	0.470554	0.482926	0.480858
356.197	0.483854	0.470856	0.481155	0.478575
356.204	0.487611	0.463603	0.48296	0.480283
356.211	0.491264	0.459589	0.482178	0.481056
356.217	0.491475	0.464795	0.48138	0.481022
356.224	0.489892	0.471287	0.482678	0.481396
356.231	0.489758	0.470284	0.48144	0.479066
356.238	0.489861	0.463552	0.48209	0.475536
356.245	0.488172	0.461664	0.482286	0.476465
356.252	0.486305	0.468953	0.482325	0.480434
356.258	0.485719	0.477657	0.482066	0.482473
356.265	0.485012	0.481127	0.482295	0.482311
356.272	0.483555	0.480787	0.483017	0.480474
356.279	0.482416	0.478172	0.48219	0.477623
356.286	0.482209	0.474073	0.482469	0.475829
356.293	0.482538	0.471051	0.483185	0.475303
356.299	0.483957	0.469189	0.481883	0.477147
356.306	0.486859	0.468666	0.480337	0.484246
356.313	0.488428	0.471394	0.482628	0.492696
356.32	0.488085	0.473918	0.480847	0.492156
356.327	0.489057	0.472161	0.480084	0.483187
356.334	0.490585	0.470066	0.48154	0.476863
356.34	0.489832	0.471631	0.481325	0.475667
356.347	0.487449	0.4748	0.482809	0.477785
356.354	0.484393	0.474014	0.481249	0.483353
356.361	0.481295	0.468354	0.481497	0.486082
356.368	0.480506	0.466045	0.482669	0.482608
356.375	0.482204	0.468063	0.482457	0.480038
356.381	0.483385	0.470077	0.482162	0.481096
356.388	0.48273	0.477024	0.482992	0.481293
356.395	0.481308	0.487131	0.482466	0.47923
356.402	0.480767	0.488772	0.481539	0.475844
356.409	0.48237	0.481498	0.482078	0.471736
356.416	0.484528	0.474928	0.48366	0.470277
356.422	0.485038	0.4735	0.482419	0.472991
356.429	0.485646	0.475879	0.482849	0.473286
356.436	0.487017	0.477972	0.482272	0.470293
356.443	0.485669	0.475926	0.481329	0.473315
356.45	0.481895	0.473981	0.481357	0.48222
356.457	0.480656	0.476643	0.481859	0.487521
356.463	0.483561	0.478943	0.482035	0.485605
356.47	0.486966	0.476432	0.482065	0.481077
356.477	0.487145	0.473451	0.481576	0.479071
356.484	0.484727	0.475436	0.481631	0.480987
356.491	0.483131	0.479422	0.483619	0.48678
356.498	0.483464	0.479591	0.483448	0.491825
356.504	0.484034	0.47494	0.482418	0.491307
356.511	0.484214	0.46882	0.481341	0.488564
356.518	0.484919	0.466489	0.482797	0.486459
356.525	0.485645	0.466947	0.481422	0.485513
356.532	0.484738	0.46634	0.480287	0.485688
356.539	0.482614	0.46735	0.480458	0.482148
356.546	0.480819	0.469677	0.481552	0.477304
356.552	0.480535	0.468045	0.481167	0.478718
356.559	0.482548	0.465065	0.482495	0.481635
356.566	0.484429	0.466954	0.482228	0.481545
356.573	0.482805	0.470097	0.480797	0.484392
356.58	0.478603	0.471115	0.481631	0.489191
356.587	0.476439	0.478562	0.48162	0.485594
356.593	0.479213	0.491947	0.481562	0.475144
356.6	0.482596	0.49589	0.482994	0.472186
356.607	0.481612	0.488407	0.481404	0.478096
356.614	0.479661	0.481453	0.481485	0.482043
356.621	0.480575	0.479361	0.481726	0.484258
356.628	0.481908	0.477833	0.482304	0.487451
356.634	0.481576	0.47496	0.482752	0.485874
356.641	0.480668	0.474925	0.4822	0.481327
356.648	0.48039	0.477593	0.48382	0.480056
356.655	0.480337	0.476647	0.482921	0.480314
356.662	0.479846	0.47296	0.480397	0.479234
356.669	0.480812	0.471193	0.480696	0.476697
356.675	0.48335	0.472862	0.481024	0.473606
356.682	0.484148	0.479061	0.482673	0.472571
356.689	0.483761	0.48546	0.48258	0.477249
356.696	0.484601	0.486721	0.481699	0.484722
356.703	0.485498	0.483377	0.48078	0.485871
356.71	0.485325	0.477574	0.483408	0.482273
356.716	0.484974	0.474147	0.48281	0.483674
356.723	0.485667	0.474274	0.481538	0.488386
356.73	0.487106	0.470964	0.482498	0.485334
356.737	0.48682	0.464793	0.482328	0.475415
356.744	0.48485	0.465201	0.481953	0.47211
356.751	0.483362	0.473039	0.482578	0.476323
356.757	0.481755	0.478535	0.48191	0.478917
356.764	0.47996	0.476918	0.48122	0.479265
356.771	0.479575	0.475733	0.48354	0.479324
356.778	0.480476	0.476729	0.481555	0.479395
356.785	0.481139	0.47304	0.481167	0.479775
356.792	0.480867	0.470051	0.483125	0.479012
356.798	0.480748	0.473527	0.481436	0.477633
356.805	0.481291	0.475934	0.481185	0.476561
356.812	0.480949	0.474892	0.48138	0.474473
356.819	0.478231	0.475088	0.482636	0.472451
356.826	0.475682	0.475789	0.483874	0.472738
356.833	0.478316	0.473017	0.483004	0.47622
356.839	0.48467	0.467629	0.482823	0.483841
356.846	0.488105	0.464644	0.481455	0.490564
356.853	0.486439	0.463845	0.482122	0.486735
356.86	0.482953	0.464221	0.482067	0.474864
356.867	0.482166	0.468863	0.481524	0.467375
356.874	0.484118	0.47324	0.482361	0.467694
356.88	0.484371	0.47037	0.484009	0.470727
356.887	0.482216	0.465712	0.483347	0.473352
356.894	0.480864	0.469611	0.482815	0.475152
356.901	0.481772	0.480216	0.482446	0.476395
356.908	0.484099	0.484647	0.481664	0.477022
356.915	0.486376	0.479185	0.482285	0.475054
356.921	0.486999	0.474615	0.481827	0.470476
356.928	0.485296	0.476631	0.483375	0.469561
356.935	0.483258	0.478181	0.482642	0.474782
356.942	0.483496	0.474733	0.482241	0.477936
356.949	0.485835	0.470869	0.481623	0.474344
356.956	0.488141	0.471266	0.481915	0.470367
356.963	0.489269	0.476458	0.481261	0.473452
356.969	0.488819	0.482901	0.481581	0.482171
356.976	0.486517	0.483259	0.482364	0.486258
356.983	0.484799	0.476288	0.482162	0.483058
356.99	0.486091	0.472735	0.480749	0.480766
356.997	0.487897	0.476595	0.483061	0.480911
357.004	0.48787	0.476282	0.481736	0.481285
357.01	0.488005	0.469655	0.481481	0.48319
357.017	0.488665	0.469268	0.481606	0.48525
357.024	0.487672	0.47856	0.481358	0.485922
357.031	0.485439	0.487658	0.482246	0.48427
357.038	0.483575	0.487797	0.481739	0.479346
357.045	0.482801	0.480734	0.482121	0.475693
357.051	0.483068	0.473768	0.482433	0.477686
357.058	0.482742	0.470479	0.481612	0.483598
357.065	0.480627	0.470393	0.482212	0.48884
[truncated: 49 more rows]

## Sheet: Fig5b
343.4	0.48328	0.489344	0.466949	0.46457
343.407	0.482837	0.485751	0.468892	0.463585
343.414	0.483823	0.481787	0.4691	0.460887
343.421	0.482189	0.480494	0.467535	0.459881
343.427	0.48248	0.479939	0.46847	0.462136
343.434	0.480861	0.478324	0.47212	0.463605
343.441	0.483585	0.478529	0.474464	0.462184
343.448	0.482846	0.480003	0.474295	0.460099
343.455	0.482835	0.47882	0.472946	0.459273
343.462	0.482244	0.472796	0.472022	0.459549
343.468	0.482748	0.466678	0.472336	0.460176
343.475	0.482869	0.468016	0.472308	0.460469
343.482	0.481195	0.474854	0.470039	0.459456
343.489	0.482899	0.481751	0.467238	0.457991
343.496	0.482569	0.486479	0.467088	0.458541
343.503	0.482971	0.487358	0.469364	0.460432
343.509	0.48115	0.485457	0.471354	0.460942
343.516	0.482473	0.482145	0.471959	0.460097
343.523	0.481457	0.478564	0.471218	0.460009
343.53	0.481769	0.478231	0.469161	0.461828
343.537	0.483636	0.481669	0.467614	0.463962
343.544	0.481314	0.485265	0.467924	0.46411
343.55	0.480782	0.485476	0.468627	0.463327
343.557	0.482115	0.479283	0.468597	0.463458
343.564	0.482087	0.470601	0.468346	0.462915
343.571	0.482948	0.47057	0.468714	0.460678
343.578	0.481461	0.47816	0.47	0.459125
343.585	0.480742	0.479198	0.471304	0.45915
343.591	0.483089	0.471839	0.471449	0.459267
343.598	0.482525	0.469806	0.470381	0.459628
343.605	0.482309	0.477242	0.469585	0.46084
343.612	0.482172	0.483037	0.470397	0.46166
343.619	0.483218	0.483915	0.471914	0.460911
343.626	0.483181	0.487066	0.472549	0.459689
343.632	0.481555	0.491634	0.472	0.459931
343.639	0.482097	0.492121	0.470968	0.461218
343.646	0.481086	0.488777	0.470718	0.461719
343.653	0.481117	0.482366	0.472417	0.46062
343.66	0.480248	0.473868	0.475034	0.459056
343.667	0.48274	0.469569	0.475404	0.459351
343.673	0.479817	0.473145	0.473671	0.460568
343.68	0.482562	0.479002	0.472795	0.459468
343.687	0.48188	0.481661	0.47191	0.457538
343.694	0.480909	0.484127	0.470399	0.45811
343.701	0.482161	0.490151	0.470788	0.459913
343.708	0.481464	0.49486	0.471921	0.460908
343.714	0.482266	0.490755	0.471229	0.460925
343.721	0.483432	0.479451	0.470516	0.459764
343.728	0.482908	0.473025	0.471813	0.459072
343.735	0.481849	0.476825	0.47381	0.460614
343.742	0.482283	0.480228	0.475046	0.462025
343.749	0.481051	0.476596	0.475124	0.461072
343.755	0.481689	0.473003	0.473872	0.459998
343.762	0.480236	0.475689	0.472737	0.460935
343.769	0.481581	0.482294	0.473008	0.462147
343.776	0.481111	0.487392	0.473483	0.461815
343.783	0.481979	0.488265	0.473446	0.461037
343.79	0.483594	0.486672	0.472977	0.461331
343.796	0.481392	0.486045	0.471019	0.462643
343.803	0.480508	0.48632	0.469569	0.463764
343.81	0.480437	0.486293	0.471788	0.463935
343.817	0.483691	0.488541	0.474153	0.463714
343.824	0.483003	0.492766	0.473006	0.463209
343.831	0.483515	0.492575	0.471031	0.462053
343.838	0.481007	0.486366	0.470032	0.460733
343.844	0.483668	0.47817	0.469463	0.460022
343.851	0.482047	0.471274	0.470484	0.460077
343.858	0.481045	0.467921	0.473051	0.460065
343.865	0.482336	0.466745	0.474595	0.459575
343.872	0.482799	0.465272	0.474627	0.459267
343.879	0.482788	0.465503	0.473497	0.459672
343.885	0.481609	0.471505	0.470437	0.460485
343.892	0.48212	0.481877	0.468148	0.460111
343.899	0.481422	0.487687	0.469818	0.45802
343.906	0.482347	0.484691	0.472817	0.456125
343.913	0.481851	0.478046	0.472863	0.455202
343.92	0.481462	0.473459	0.470318	0.454528
343.926	0.48184	0.47589	0.468778	0.454833
343.933	0.481893	0.484069	0.469255	0.456957
343.94	0.482958	0.487743	0.470507	0.459737
343.947	0.482299	0.481396	0.472136	0.461731
343.954	0.482393	0.469992	0.47252	0.462906
343.961	0.48272	0.463973	0.470478	0.462968
343.967	0.48052	0.466757	0.468939	0.461181
343.974	0.482152	0.471395	0.470149	0.459462
343.981	0.481707	0.476574	0.471774	0.460491
343.988	0.481883	0.483244	0.471918	0.463138
343.995	0.482489	0.485682	0.471303	0.464101
344.002	0.482655	0.482633	0.470195	0.462736
344.008	0.481394	0.480654	0.469399	0.461218
344.015	0.482825	0.482709	0.469725	0.460164
344.022	0.48031	0.481855	0.469837	0.45836
344.029	0.481215	0.475486	0.469701	0.456682
344.036	0.480847	0.472743	0.470639	0.456951
344.043	0.482457	0.476671	0.471279	0.458357
344.049	0.482653	0.479211	0.469959	0.459249
344.056	0.48189	0.475914	0.468428	0.45936
344.063	0.483028	0.472292	0.46953	0.45918
344.07	0.483003	0.471635	0.473437	0.459469
344.077	0.482741	0.47134	0.476478	0.460218
344.084	0.483717	0.475264	0.475494	0.460585
344.09	0.483149	0.482664	0.472657	0.460307
344.097	0.482189	0.482821	0.471644	0.460214
344.104	0.481285	0.475957	0.472456	0.46102
344.111	0.480417	0.469935	0.472334	0.461881
344.118	0.482178	0.469576	0.468898	0.461852
344.125	0.482575	0.478758	0.46423	0.461319
344.131	0.482384	0.490679	0.463719	0.460804
344.138	0.481666	0.491153	0.467114	0.461003
344.145	0.482155	0.482985	0.470214	0.462043
344.152	0.482181	0.481726	0.473247	0.461896
344.159	0.480943	0.489464	0.475827	0.459663
344.166	0.481517	0.494997	0.475982	0.457655
344.172	0.481438	0.493202	0.476713	0.457591
344.179	0.482298	0.489143	0.479376	0.458533
344.186	0.482911	0.487278	0.480063	0.459219
344.193	0.481904	0.486597	0.478541	0.460155
344.2	0.47998	0.483824	0.477689	0.462227
344.207	0.482959	0.476924	0.476505	0.464227
344.213	0.482779	0.469589	0.473877	0.464141
344.22	0.481989	0.470701	0.471918	0.462533
344.227	0.481934	0.478357	0.470397	0.461504
344.234	0.483014	0.478934	0.467867	0.461347
344.241	0.482367	0.472295	0.466602	0.461252
344.248	0.481621	0.471732	0.467971	0.461246
344.254	0.483439	0.481101	0.469799	0.461641
344.261	0.482143	0.490325	0.471153	0.462338
344.268	0.482197	0.490067	0.472654	0.462653
344.275	0.482483	0.484845	0.473856	0.462185
344.282	0.48267	0.482618	0.473305	0.461957
344.289	0.483775	0.481337	0.469808	0.462173
344.296	0.480553	0.478502	0.466378	0.461461
344.302	0.483936	0.476787	0.468609	0.460331
344.309	0.482244	0.478826	0.474563	0.460602
344.316	0.482022	0.484818	0.476477	0.461648
344.323	0.481373	0.489198	0.473205	0.461489
344.33	0.482256	0.487298	0.470635	0.460386
344.337	0.482721	0.481057	0.471531	0.460395
344.343	0.481724	0.47467	0.472842	0.461653
344.35	0.481611	0.471464	0.472651	0.461977
344.357	0.482671	0.468392	0.471744	0.460909
344.364	0.481828	0.464137	0.470363	0.46034
344.371	0.482023	0.465372	0.469197	0.460736
344.378	0.48142	0.472801	0.468725	0.460291
344.384	0.481779	0.480117	0.468238	0.458455
344.391	0.481438	0.484694	0.467824	0.457601
344.398	0.482695	0.488478	0.469089	0.459364
344.405	0.482933	0.489405	0.472465	0.461626
344.412	0.483	0.481345	0.474832	0.461808
344.419	0.483217	0.468075	0.473764	0.461042
344.425	0.482012	0.463726	0.471007	0.461442
344.432	0.482013	0.473504	0.469787	0.462541
344.439	0.48311	0.485082	0.471405	0.463457
344.446	0.481861	0.487253	0.47353	0.464079
344.453	0.482565	0.486811	0.473361	0.463718
344.46	0.481465	0.495023	0.471874	0.462139
344.466	0.482722	0.504404	0.471421	0.460778
344.473	0.48178	0.49923	0.472079	0.460488
344.48	0.482908	0.485877	0.472429	0.46001
344.487	0.483026	0.479543	0.471957	0.458882
344.494	0.48314	0.476775	0.471999	0.458302
344.501	0.481419	0.472437	0.473781	0.458909
344.507	0.481248	0.473867	0.475737	0.459891
344.514	0.481551	0.483101	0.47526	0.459659
344.521	0.481353	0.488957	0.473792	0.458749
344.528	0.482718	0.484763	0.474566	0.458931
344.535	0.480852	0.479463	0.476465	0.459761
344.542	0.482044	0.481119	0.47659	0.460668
344.548	0.482043	0.484723	0.474523	0.461662
344.555	0.482932	0.482576	0.472015	0.462098
344.562	0.481994	0.476333	0.470864	0.462436
344.569	0.482283	0.474247	0.471018	0.462799
344.576	0.483221	0.477657	0.471494	0.46203
344.583	0.482046	0.480339	0.471639	0.461368
344.589	0.481938	0.480537	0.470771	0.462074
344.596	0.482771	0.48173	0.469112	0.461615
344.603	0.483188	0.484365	0.468375	0.459485
344.61	0.482694	0.485256	0.468866	0.45936
344.617	0.482221	0.482729	0.469441	0.461817
344.624	0.482381	0.478754	0.470178	0.463582
344.63	0.482888	0.477073	0.471464	0.463858
344.637	0.483591	0.478684	0.472766	0.463839
344.644	0.482791	0.478271	0.473339	0.462846
344.651	0.482579	0.471107	0.473382	0.461095
344.658	0.48187	0.464237	0.473536	0.460144
344.665	0.482743	0.466728	0.473658	0.45957
344.671	0.482499	0.475324	0.473295	0.459361
344.678	0.482317	0.482736	0.471997	0.460174
344.685	0.481511	0.486637	0.470394	0.461362
344.692	0.483061	0.488179	0.470452	0.46271
344.699	0.482632	0.488701	0.471923	0.463626
344.706	0.480505	0.486577	0.472892	0.463052
344.713	0.484226	0.481431	0.473095	0.461905
344.719	0.482408	0.477498	0.473328	0.461634
344.726	0.481221	0.477182	0.474271	0.461997
344.733	0.482306	0.477542	0.474625	0.46215
344.74	0.482508	0.474919	0.47199	0.461766
344.747	0.482592	0.470324	0.467275	0.461015
344.754	0.4825	0.468643	0.464611	0.460748
344.76	0.482288	0.471924	0.466241	0.461227
344.767	0.481741	0.476349	0.470097	0.461699
344.774	0.481002	0.479045	0.473082	0.461825
344.781	0.481349	0.482461	0.473685	0.461941
344.788	0.48162	0.485485	0.472129	0.462052
344.795	0.481105	0.482974	0.470665	0.461327
344.801	0.482277	0.476499	0.471726	0.460307
344.808	0.482257	0.47237	0.473892	0.460299
344.815	0.481999	0.474056	0.473462	0.460194
344.822	0.48143	0.479609	0.471345	0.459021
344.829	0.481749	0.484115	0.471437	0.4582
344.836	0.482174	0.483576	0.473431	0.458943
344.842	0.481706	0.475748	0.474385	0.460871
344.849	0.483327	0.463235	0.473272	0.463001
344.856	0.481818	0.454601	0.471081	0.464713
344.863	0.482555	0.456694	0.469034	0.465875
344.87	0.482623	0.467461	0.467485	0.466517
344.877	0.482337	0.478325	0.468377	0.466586
344.883	0.482768	0.481366	0.472838	0.465918
344.89	0.482337	0.476326	0.476093	0.464759
344.897	0.480523	0.469115	0.474863	0.463893
344.904	0.482994	0.464305	0.472543	0.463167
344.911	0.482579	0.466394	0.471783	0.461737
344.918	0.483095	0.47743	0.471798	0.460037
344.924	0.481034	0.490216	0.471817	0.4591
344.931	0.482682	0.495384	0.472331	0.459345
344.938	0.481571	0.489802	0.473113	0.460702
344.945	0.482358	0.47913	0.47215	0.462486
344.952	0.48043	0.474636	0.469976	0.463436
344.959	0.482405	0.479219	0.470359	0.462867
344.965	0.481993	0.485848	0.473265	0.461614
344.972	0.48262	0.4893	0.474076	0.460985
344.979	0.482898	0.487414	0.471463	0.461917
344.986	0.483064	0.482754	0.468765	0.463521
344.993	0.48092	0.483112	0.468226	0.462926
345	0.483627	0.487749	0.468835	0.460561
345.006	0.481976	0.487678	0.469288	0.459889
345.013	0.481703	0.48146	0.470308	0.461043
345.02	0.482335	0.475474	0.471906	0.462013
345.027	0.482363	0.474858	0.47252	0.46282
345.034	0.482923	0.476243	0.472863	0.463472
345.041	0.480947	0.471664	0.474741	0.4626
345.047	0.48183	0.464149	0.475998	0.460952
345.054	0.48192	0.464603	0.473748	0.460361
345.061	0.480814	0.472378	0.471194	0.46021
345.068	0.482315	0.477674	0.471776	0.459526
345.075	0.481551	0.480434	0.47273	0.45847
345.082	0.481621	0.48582	0.47288	0.457732
345.088	0.48228	0.490183	0.474499	0.45858
345.095	0.483671	0.489488	0.476331	0.460684
345.102	0.481422	0.486163	0.476228	0.461964
345.109	0.4822	0.481786	0.475308	0.461801
345.116	0.482485	0.477326	0.47422	0.461258
345.123	0.482515	0.476256	0.47259	0.461169
345.129	0.482593	0.47694	0.471649	0.461655
345.136	0.483136	0.47557	0.471267	0.46247
345.143	0.480851	0.477991	0.47055	0.4632
345.15	0.480841	0.486361	0.470858	0.463148
345.157	0.48225	0.490656	0.471553	0.462023
345.164	0.482826	0.48762	0.470639	0.46095
345.171	0.482527	0.483907	0.470044	0.460925
345.177	0.482169	0.48164	0.471948	0.461135
345.184	0.480781	0.477945	0.473743	0.460513
345.191	0.481564	0.474014	0.472745	0.460112
345.198	0.480912	0.472486	0.471381	0.461802
345.205	0.482297	0.474244	0.471987	0.464417
345.212	0.482397	0.481082	0.472048	0.464901
345.218	0.483522	0.489067	0.470787	0.46296
345.225	0.482196	0.490492	0.471649	0.460952
345.232	0.482493	0.483591	0.474163	0.460175
345.239	0.484111	0.473456	0.47481	0.459652
345.246	0.481369	0.470558	0.474447	0.458801
345.253	0.482548	0.477682	0.475703	0.45898
345.259	0.483134	0.483923	0.477086	0.460823
345.266	0.483549	0.483193	0.476351	0.463294
345.273	0.482767	0.480192	0.475	0.464681
345.28	0.481918	0.479034	0.474411	0.463546
345.287	0.481832	0.48079	0.47397	0.461667
345.294	0.480957	0.484622	0.473886	0.461812
345.3	0.480982	0.487764	0.474526	0.463225
345.307	0.481297	0.488664	0.474593	0.463801
345.314	0.481171	0.48813	0.473234	0.463146
345.321	0.481442	0.487317	0.471799	0.462729
345.328	0.483204	0.485109	0.471295	0.463526
345.335	0.48278	0.481744	0.470896	0.464616
345.341	0.482067	0.481734	0.469825	0.465506
345.348	0.483044	0.485192	0.468996	0.46635
345.355	0.482811	0.485235	0.470107	0.466445
345.362	0.483584	0.478443	0.472951	0.465208
345.369	0.483177	0.473178	0.474708	0.463375
345.376	0.482426	0.479305	0.473411	0.462212
345.382	0.481411	0.490552	0.470418	0.46176
345.389	0.482384	0.494153	0.4675	0.461484
345.396	0.480531	0.490592	0.465532	0.461709
345.403	0.480443	0.488237	0.46612	0.461999
345.41	0.482584	0.488534	0.469311	0.461544
345.417	0.481934	0.486945	0.472879	0.460935
345.423	0.48255	0.48267	0.4756	0.460655
345.43	0.483058	0.479018	0.476795	0.460218
345.437	0.483626	0.478965	0.47646	0.459587
345.444	0.482903	0.482447	0.476033	0.460387
345.451	0.48215	0.483762	0.475305	0.462716
345.458	0.481317	0.479036	0.474581	0.463605
345.464	0.482961	0.472735	0.47616	0.46289
345.471	0.483151	0.470733	0.479159	0.462946
345.478	0.482195	0.475466	0.479975	0.463187
345.485	0.483066	0.48214	0.477153	0.461639
345.492	0.483032	0.481374	0.473106	0.459165
345.499	0.480452	0.474659	0.471288	0.458938
345.505	0.481342	0.471876	0.472423	0.461254
345.512	0.481672	0.474146	0.474929	0.462976
345.519	0.482497	0.478392	0.477307	0.46293
345.526	0.483595	0.484438	0.478656	0.462176
345.533	0.481817	0.487526	0.478578	0.461357
345.54	0.483282	0.485168	0.477909	0.461395
345.546	0.482291	0.484035	0.477358	0.462733
345.553	0.482332	0.486728	0.476789	0.463348
345.56	0.482933	0.486277	0.476268	0.46204
345.567	0.48296	0.479294	0.475053	0.460856
345.574	0.480742	0.472605	0.472276	0.460713
345.581	0.480464	0.472707	0.469377	0.460529
345.588	0.482376	0.477751	0.468162	0.460656
345.594	0.481685	0.480691	0.467555	0.461639
345.601	0.484127	0.4789	0.46713	0.462563
345.608	0.482761	0.476521	0.468921	0.462777
345.615	0.482063	0.47518	0.472564	0.461693
345.622	0.481011	0.474089	0.475078	0.45938
345.629	0.48266	0.473803	0.474255	0.458386
345.635	0.481251	0.473614	0.471244	0.45987
345.642	0.482368	0.475283	0.470532	0.461167
345.649	0.481968	0.482386	0.473513	0.460843
345.656	0.480938	0.491619	0.475235	0.460485
345.663	0.481493	0.495834	0.472997	0.460896
345.67	0.483139	0.494244	0.471157	0.462149
345.676	0.482804	0.491003	0.47308	0.464202
345.683	0.482032	0.487426	0.47676	0.464809
345.69	0.483154	0.485182	0.477291	0.462709
345.697	0.481146	0.488632	0.472735	0.460279
345.704	0.481703	0.495186	0.468751	0.459164
345.711	0.481843	0.495546	0.468966	0.459061
345.717	0.481737	0.485483	0.469848	0.460034
345.724	0.48229	0.472515	0.469947	0.461475
345.731	0.481498	0.470988	0.470534	0.462134
345.738	0.481123	0.484433	0.471352	0.462281
345.745	0.482943	0.497542	0.472089	0.462814
345.752	0.482113	0.493942	0.472221	0.463358
345.758	0.482635	0.479026	0.470832	0.463469
345.765	0.481544	0.473361	0.469446	0.463186
345.772	0.483119	0.481872	0.469916	0.461884
345.779	0.48101	0.489971	0.471025	0.459924
345.786	0.482178	0.48767	0.472008	0.459084
345.793	0.482395	0.479628	0.473724	0.459966
345.799	0.481841	0.475213	0.475569	0.461711
345.806	0.480778	0.476055	0.475614	0.462942
345.813	0.482895	0.477201	0.473366	0.462531
345.82	0.481936	0.476509	0.471529	0.460762
345.827	0.483051	0.476113	0.471677	0.458904
345.834	0.482542	0.477237	0.471505	0.458323
345.84	0.481404	0.476564	0.470424	0.459695
345.847	0.482339	0.471428	0.470293	0.461812
345.854	0.481153	0.466041	0.471183	0.46287
345.861	0.481671	0.466676	0.472161	0.462672
345.868	0.481383	0.473911	0.472812	0.462039
345.875	0.482495	0.482002	0.473719	0.461579
345.881	0.483341	0.486214	0.475478	0.46216
345.888	0.483119	0.487633	0.476251	0.464142
345.895	0.482015	0.48703	0.475482	0.465234
345.902	0.480855	0.481769	0.474991	0.463283
345.909	0.482333	0.474438	0.473626	0.46036
345.916	0.483374	0.473195	0.471559	0.459587
345.922	0.481636	0.479877	0.472144	0.460829
345.929	0.482711	0.488748	0.473592	0.462505
345.936	0.484105	0.491935	0.473068	0.464048
345.943	0.483996	0.486828	0.472591	0.464591
345.95	0.482077	0.482881	0.472455	0.463668
345.957	0.482816	0.487178	0.472349	0.46248
345.963	0.482185	0.492966	0.474273	0.461277
345.97	0.482363	0.489256	0.476383	0.460405
345.977	0.481374	0.474495	0.476048	0.4611
345.984	0.48201	0.464438	0.475397	0.46185
345.991	0.482266	0.469226	0.475375	0.46122
345.998	0.483709	0.475344	0.473809	0.46105
346.004	0.479274	0.473511	0.471155	0.461504
346.011	0.481206	0.469612	0.470344	0.460264
346.018	0.482718	0.467616	0.47166	0.458734
346.025	0.482128	0.468974	0.473223	0.460388
346.032	0.482091	0.472149	0.474757	0.463335
346.039	0.48242	0.471899	0.47607	0.463695
346.046	0.481412	0.469951	0.475556	0.462632
346.052	0.482	0.473221	0.473242	0.462456
346.059	0.482433	0.481084	0.471095	0.462088
346.066	0.482193	0.486219	0.471004	0.461383
346.073	0.48404	0.485758	0.473354	0.461964
346.08	0.479808	0.48134	0.475778	0.462454
346.087	0.481932	0.47627	0.476263	0.461326
346.093	0.48227	0.477333	0.474888	0.460318
346.1	0.481931	0.484088	0.47195	0.460092
346.107	0.483155	0.486792	0.470199	0.459467
346.114	0.481198	0.483601	0.47241	0.45869
346.121	0.482864	0.480963	0.475506	0.458853
346.128	0.481365	0.480409	0.47564	0.460088
346.134	0.481042	0.478114	0.47389	0.461883
346.141	0.484284	0.472531	0.473176	0.463263
346.148	0.481668	0.469257	0.474403	0.462915
346.155	0.482563	0.472891	0.475403	0.461308
346.162	0.480943	0.476175	0.47423	0.460572
346.169	0.482277	0.474022	0.472439	0.461449
346.175	0.482203	0.474048	0.4719	0.462793
346.182	0.481586	0.479138	0.4723	0.463312
346.189	0.481796	0.482391	0.472981	0.462859
346.196	0.481245	0.481715	0.473529	0.461981
346.203	0.480605	0.481012	0.47371	0.461459
346.21	0.481456	0.482022	0.473824	0.462716
346.216	0.481312	0.482601	0.473891	0.465322
346.223	0.481861	0.479358	0.474007	0.466603
346.23	0.483297	0.475744	0.474921	0.465689
346.237	0.482289	0.479838	0.476102	0.463556
346.244	0.483466	0.488803	0.475553	0.461691
346.251	0.483494	0.490661	0.473443	0.461856
346.257	0.482776	0.48135	0.471949	0.46396
346.264	0.481491	0.469478	0.471542	0.466004
346.271	0.480472	0.46359	0.471479	0.465887
346.278	0.481003	0.464356	0.471456	0.463226
346.285	0.482335	0.471225	0.471517	0.460504
346.292	0.482166	0.482124	0.471955	0.46017
346.298	0.482603	0.4892	0.472438	0.461483
346.305	0.483091	0.487104	0.472666	0.461897
346.312	0.482063	0.481428	0.473806	0.460895
346.319	0.482761	0.481727	0.475764	0.460841
346.326	0.48299	0.487558	0.476869	0.462102
346.333	0.481651	0.490977	0.477913	0.462028
346.339	0.48097	0.490108	0.479386	0.461395
346.346	0.482586	0.489352	0.478838	0.462123
346.353	0.483169	0.488135	0.47603	0.461844
346.36	0.482458	0.481653	0.473543	0.460399
346.367	0.481654	0.475324	0.47186	0.460945
346.374	0.483731	0.476915	0.470554	0.46286
346.38	0.482761	0.481371	0.472094	0.463511
346.387	0.481371	0.484038	0.476102	0.463146
346.394	0.482384	0.487118	0.477598	0.46356
346.401	0.483439	0.489191	0.476337	0.463763
346.408	0.48067	0.486211	0.474541	0.461445
346.415	0.481358	0.478684	0.471534	0.459007
346.421	0.482277	0.471447	0.468623	0.459962
346.428	0.482056	0.470162	0.468383	0.462065
346.435	0.481038	0.476641	0.470874	0.462444
346.442	0.481539	0.483609	0.474475	0.462318
346.449	0.48293	0.485021	0.476741	0.462633
346.456	0.483064	0.487027	0.47689	0.462605
346.463	0.481368	0.491624	0.476922	0.46262
346.469	0.482058	0.489002	0.477262	0.464086
346.476	0.482179	0.480583	0.476751	0.466189
346.483	0.481754	0.479369	0.476019	0.46608
346.49	0.482315	0.483829	0.474747	0.463923
346.497	0.481218	0.482159	0.472511	0.462968
346.504	0.481466	0.474992	0.471701	0.46353
346.51	0.482216	0.472304	0.472112	0.463409
346.517	0.480696	0.476275	0.471177	0.463206
346.524	0.481928	0.479939	0.469755	0.464327
346.531	0.481295	0.479684	0.470133	0.465563
346.538	0.481693	0.479392	0.472182	0.46537
346.545	0.482184	0.481399	0.473823	0.463752
346.551	0.48152	0.482803	0.474524	0.462681
346.558	0.482304	0.479564	0.4751	0.463838
346.565	0.480874	0.472604	0.474516	0.46551
346.572	0.481887	0.46965	0.471903	0.465776
346.579	0.480954	0.471946	0.468964	0.465488
346.586	0.48267	0.471916	0.467826	0.46551
346.592	0.48259	0.468052	0.468682	0.465071
346.599	0.482394	0.465294	0.470613	0.463911
346.606	0.4828	0.466606	0.472945	0.462941
346.613	0.481263	0.470581	0.475126	0.462044
346.62	0.483283	0.474991	0.477062	0.461003
346.627	0.481022	0.478917	0.477848	0.461027
346.633	0.482109	0.478899	0.475698	0.462186
346.64	0.482871	0.473353	0.472553	0.463369
346.647	0.482057	0.468687	0.47254	0.464253
346.654	0.482287	0.470079	0.475098	0.464499
346.661	0.481975	0.471875	0.476488	0.464068
346.668	0.482335	0.467573	0.475493	0.464049
346.674	0.481554	0.463596	0.474022	0.46512
346.681	0.482034	0.467141	0.474463	0.46609
346.688	0.482155	0.472092	0.476733	0.465199
346.695	0.482922	0.473897	0.477955	0.463427
346.702	0.481225	0.477233	0.476545	0.463234
346.709	0.482342	0.481611	0.474756	0.464175
346.715	0.481437	0.482901	0.474669	0.464941
346.722	0.482506	0.483321	0.475009	0.466289
346.729	0.483078	0.483166	0.475265	0.467796
346.736	0.482426	0.478704	0.476733	0.467819
346.743	0.480857	0.473713	0.477884	0.467011
346.75	0.482553	0.473111	0.476963	0.466698
346.756	0.483049	0.474902	0.475953	0.466803
346.763	0.482043	0.480182	0.47678	0.466916
346.77	0.481929	0.487004	0.478296	0.467108
346.777	0.481263	0.486189	0.47822	0.46734
346.784	0.48139	0.481392	0.476679	0.466683
346.791	0.48214	0.480447	0.475566	0.46562
346.797	0.481945	0.478293	0.474667	0.466444
346.804	0.482023	0.47356	0.474309	0.469048
346.811	0.481721	0.472355	0.476629	0.470855
346.818	0.483484	0.477286	0.47916	0.471003
346.825	0.482413	0.486753	0.477894	0.470557
346.832	0.483643	0.493098	0.475569	0.469696
346.838	0.482341	0.488731	0.47671	0.468822
346.845	0.483568	0.477556	0.480071	0.468859
346.852	0.483512	0.471846	0.481816	0.468657
346.859	0.482863	0.476397	0.480455	0.467321
346.866	0.482809	0.484247	0.47753	0.466098
346.873	0.482908	0.491039	0.476627	0.465933
346.879	0.481818	0.494852	0.478257	0.466775
346.886	0.483599	0.491373	0.478814	0.467766
346.893	0.48086	0.484387	0.477788	0.467887
346.9	0.481869	0.481238	0.477867	0.467797
346.907	0.482275	0.483195	0.479046	0.468382
346.914	0.483513	0.48711	0.479308	0.468698
346.921	0.482305	0.488449	0.478648	0.468665
346.927	0.482029	0.487387	0.478627	0.469456
346.934	0.482598	0.485533	0.479409	0.470097
346.941	0.483777	0.481469	0.480227	0.469342
346.948	0.480467	0.477695	0.481071	0.468887
346.955	0.483962	0.479031	0.481212	0.469898
346.962	0.482106	0.483947	0.478594	0.470468
346.968	0.483785	0.487591	0.474555	0.469797
346.975	0.48262	0.485724	0.474667	0.469158
346.982	0.48167	0.478282	0.479522	0.46877
346.989	0.48161	0.474136	0.483155	0.468686
346.996	0.48184	0.476173	0.483108	0.468934
347.003	0.483019	0.478393	0.481868	0.469058
347.009	0.482317	0.479474	0.481011	0.470743
347.016	0.482605	0.476585	0.480874	0.474369
347.023	0.481157	0.469041	0.482174	0.475801
347.03	0.483037	0.464845	0.484622	0.473803
347.037	0.483602	0.46787	0.486249	0.471771
347.044	0.480903	0.472891	0.486086	0.47099
347.05	0.481514	0.47371	0.484568	0.470635
347.057	0.481037	0.474459	0.481976	0.471173
347.064	0.481428	0.480568	0.480515	0.473148
347.071	0.482955	0.484376	0.482146	0.475235
347.078	0.482856	0.480292	0.484495	0.475925
347.085	0.482897	0.475117	0.485136	0.475362
347.091	0.48179	0.475129	0.484157	0.475171
347.098	0.482665	0.477441	0.482631	0.476354
347.105	0.482233	0.476887	0.48201	0.477806
347.112	0.481454	0.474983	0.482537	0.478979
347.119	0.481773	0.476725	0.484168	0.479967
347.126	0.483151	0.480764	0.486567	0.479423
347.132	0.483204	0.480656	0.488439	0.477396
347.139	0.481231	0.477788	0.489734	0.477109
347.146	0.482397	0.478692	0.490014	0.480347
347.153	0.482097	0.481947	0.4874	0.48397
347.16	0.482198	0.482178	0.483627	0.484267
347.167	0.481634	0.481632	0.483769	0.48287
347.173	0.480928	0.486336	0.488367	0.483725
347.18	0.481767	0.494023	0.492719	0.48622
347.187	0.481534	0.49858	0.493736	0.487361
347.194	0.482858	0.498244	0.492678	0.487292
347.201	0.482379	0.494	0.492261	0.487488
347.208	0.482118	0.488501	0.493401	0.487788
347.214	0.480948	0.484965	0.494651	0.487976
347.221	0.482193	0.48505	0.494076	0.488371
347.228	0.481856	0.484411	0.492927	0.488754
347.235	0.482454	0.478324	0.494438	0.489033
347.242	0.481232	0.471347	0.497192	0.489352
347.249	0.481537	0.466539	0.49747	0.48965
347.255	0.482322	0.46379	0.496538	0.48972
347.262	0.483432	0.469507	0.497223	0.490056
347.269	0.482052	0.481966	0.498981	0.491843
347.276	0.481774	0.487944	0.50028	0.493808
347.283	0.481967	0.485243	0.500649	0.493862
347.29	0.482784	0.481066	0.500836	0.493289
347.296	0.482548	0.47778	0.501561	0.493433
347.303	0.481231	0.476911	0.501799	0.49376
347.31	0.482752	0.479784	0.50058	0.494477
347.317	0.481747	0.485195	0.499773	0.496317
347.324	0.48215	0.492154	0.501956	0.499043
347.331	0.482099	0.497068	0.504622	0.500944
347.338	0.482601	0.495494	0.50363	0.501248
347.344	0.481927	0.488807	0.502377	0.501608
347.351	0.481749	0.482486	0.504418	0.502132
347.358	0.482515	0.480461	0.505144	0.501601
347.365	0.482682	0.48105	0.50308	0.501588
347.372	0.482308	0.47933	0.503254	0.503272
347.379	0.482336	0.476054	0.505979	0.504809
347.385	0.482796	0.476207	0.507825	0.505537
347.392	0.482318	0.479539	0.509386	0.507082
347.399	0.482064	0.48404	0.512336	0.510092
347.406	0.482457	0.489132	0.514794	0.513183
347.413	0.481239	0.489517	0.514975	0.515505
347.42	0.48125	0.483982	0.513885	0.517376
347.426	0.482725	0.481767	0.512263	0.517852
347.433	0.482821	0.487576	0.510561	0.516253
347.44	0.483327	0.495294	0.510952	0.514463
347.447	0.482938	0.498475	0.513582	0.514334
347.454	0.481726	0.496425	0.515359	0.516022
347.461	0.48139	0.492669	0.516163	0.51887
347.467	0.481699	0.492195	0.51865	0.521455
347.474	0.481422	0.493859	0.522246	0.522818
347.481	0.483009	0.493699	0.524441	0.523389
347.488	0.482628	0.49551	0.525158	0.524167
347.495	0.482681	0.499192	0.524956	0.525621
347.502	0.483414	0.495625	0.523022	0.526258
347.508	0.483235	0.488836	0.520817	0.525521
347.515	0.482876	0.492681	0.521423	0.525325
347.522	0.48184	0.499375	0.524093	0.525448
347.529	0.48324	0.491234	0.525339	0.525019
347.536	0.483813	0.477215	0.524716	0.525003
347.543	0.481728	0.475878	0.524525	0.52494
347.549	0.481767	0.482259	0.525226	0.524625
347.556	0.482248	0.485223	0.525965	0.525273
347.563	0.483246	0.489884	0.526212	0.526177
347.57	0.482286	0.500101	0.526274	0.526139
347.577	0.483079	0.503374	0.52683	0.525365
347.584	0.483062	0.494184	0.526576	0.524089
347.59	0.48258	0.486557	0.525567	0.52323
347.597	0.482085	0.485756	0.525815	0.524195
347.604	0.482283	0.485013	0.526651	0.526359
347.611	0.484474	0.485497	0.527299	0.527998
347.618	0.484521	0.488521	0.52808	0.528555
347.625	0.483134	0.490585	0.528941	0.527958
347.631	0.48351	0.49113	0.530104	0.526821
347.638	0.482666	0.491392	0.529997	0.526909
347.645	0.481184	0.49343	0.527633	0.528204
347.652	0.482266	0.496798	0.526022	0.528901
347.659	0.484095	0.495751	0.527185	0.528929
347.666	0.483564	0.490367	0.528617	0.529007
347.672	0.484416	0.487579	0.528152	0.528747
347.679	0.482194	0.489987	0.528632	0.52836
347.686	0.483594	0.496346	0.533119	0.528633
347.693	0.483857	0.50225	0.537939	0.52938
347.7	0.483871	0.504081	0.537862	0.529773
347.707	0.483612	0.506172	0.534582	0.528847
347.713	0.483747	0.509765	0.532698	0.526511
347.72	0.48343	0.507642	0.533409	0.524444
347.727	0.48315	0.498059	0.535124	0.524626
347.734	0.482675	0.48853	0.535036	0.526704
347.741	0.483281	0.486918	0.532041	0.528256
347.748	0.483159	0.491111	0.528863	0.528309
347.754	0.482774	0.491594	0.528393	0.527902
347.761	0.483642	0.489335	0.530666	0.527866
347.768	0.48297	0.492576	0.534427	0.527898
347.775	0.484208	0.498522	0.537336	0.527423
347.782	0.483576	0.501946	0.537123	0.527699
347.789	0.484132	0.506649	0.535219	0.529462
347.796	0.483416	0.50927	0.534094	0.529841
347.802	0.482525	0.501944	0.533243	0.528007
347.809	0.48233	0.492888	0.531744	0.527336
347.816	0.482747	0.492212	0.5308	0.528156
347.823	0.48259	0.496278	0.531665	0.528064
347.83	0.483127	0.499015	0.532737	0.527862
347.837	0.483915	0.499617	0.532125	0.528619
347.843	0.482573	0.500843	0.531867	0.528362
347.85	0.48347	0.504519	0.532623	0.526594
347.857	0.48338	0.506554	0.531294	0.525831
347.864	0.484925	0.501798	0.529519	0.527367
347.871	0.485064	0.492353	0.530928	0.52992
347.878	0.484228	0.485508	0.533461	0.531296
347.884	0.483681	0.485894	0.534554	0.530391
347.891	0.484398	0.491397	0.534454	0.528508
347.898	0.483347	0.497955	0.533067	0.527579
347.905	0.484284	0.502953	0.530558	0.528341
347.912	0.482639	0.504247	0.528929	0.529949
347.919	0.483219	0.502952	0.529576	0.530228
347.925	0.48448	0.500912	0.53082	0.529055
347.932	0.485145	0.500782	0.530066	0.528571
347.939	0.483194	0.506509	0.528	0.52894
347.946	0.48288	0.510932	0.527573	0.529108
347.953	0.483653	0.504957	0.529409	0.529259
347.96	0.484092	0.495206	0.532186	0.529828
347.966	0.485567	0.490292	0.534087	0.53074
347.973	0.483526	0.489759	0.533486	0.531416
347.98	0.484881	0.490871	0.531556	0.531096
347.987	0.48496	0.493725	0.530524	0.53028
347.994	0.484188	0.499292	0.530916	0.53021
348.001	0.484097	0.503109	0.532113	0.53047
348.007	0.485278	0.499858	0.532921	0.530101
348.014	0.483982	0.494018	0.532321	0.529623
348.021	0.483177	0.492284	0.530472	0.529471
348.028	0.486437	0.493428	0.529552	0.529503
348.035	0.485735	0.495407	0.53019	0.530438
348.042	0.485936	0.496814	0.530353	0.532488
348.048	0.486054	0.497677	0.530172	0.533945
348.055	0.486286	0.501696	0.529468	0.533247
348.062	0.487725	0.505819	0.52768	0.531621
348.069	0.485818	0.50633	0.527809	0.531431
348.076	0.486603	0.506962	0.530504	0.532245
348.083	0.487265	0.506717	0.532711	0.532423
348.089	0.485183	0.504102	0.533624	0.532378
348.096	0.486874	0.504342	0.534616	0.533711
348.103	0.48839	0.506627	0.535885	0.536702
348.11	0.487415	0.507796	0.535704	0.539305
348.117	0.489495	0.510378	0.534791	0.540119
348.124	0.488254	0.511893	0.536535	0.539709
348.13	0.489234	0.509387	0.539763	0.539105
348.137	0.490532	0.508896	0.541041	0.539847
348.144	0.489474	0.514593	0.541451	0.541707
348.151	0.489202	0.519734	0.542339	0.542468
348.158	0.49082	0.517365	0.54217	0.541494
348.165	0.491185	0.510982	0.540845	0.540181
348.171	0.491453	0.505029	0.539892	0.540382
348.178	0.490828	0.501245	0.539896	0.541432
348.185	0.492211	0.505441	0.540807	0.541541
348.192	0.491198	0.519082	0.542549	0.542001
348.199	0.492275	0.530512	0.545097	0.543223
348.206	0.493994	0.528972	0.54773	0.543379
348.213	0.494521	0.5202	0.549324	0.543401
348.219	0.493798	0.514415	0.54934	0.545163
348.226	0.492887	0.513178	0.54746	0.547626
348.233	0.493066	0.51476	0.54513	0.549023
348.24	0.494224	0.515538	0.545333	0.549703
348.247	0.494307	0.514487	0.548753	0.550826
348.254	0.493929	0.517207	0.552689	0.552189
348.26	0.494984	0.523054	0.555192	0.552705
348.267	0.494241	0.522838	0.557065	0.552423
348.274	0.494396	0.515221	0.557691	0.55264
348.281	0.495025	0.511641	0.555341	0.553153
348.288	0.494799	0.51935	0.551375	0.553266
348.295	0.494037	0.529249	0.549312	0.554618
348.301	0.494761	0.530609	0.551205	0.557434
348.308	0.495355	0.525525	0.554924	0.55986
348.315	0.49633	0.520044	0.556337	0.561937
348.322	0.496396	0.516761	0.55582	0.563693
348.329	0.496568	0.518459	0.557235	0.564149
348.336	0.495545	0.526044	0.559828	0.563499
348.342	0.496372	0.533487	0.560118	0.563416
348.349	0.497201	0.533763	0.559743	0.565992
348.356	0.496312	0.528146	0.561236	0.570475
348.363	0.499882	0.522654	0.562865	0.572867
348.37	0.500218	0.520943	0.564016	0.572099
348.377	0.503003	0.522163	0.565708	0.571933
348.383	0.503173	0.524156	0.568505	0.573999
348.39	0.503833	0.530004	0.573541	0.576145
348.397	0.505504	0.540141	0.578026	0.577922
348.404	0.506722	0.544987	0.578244	0.580415
348.411	0.507039	0.541269	0.577727	0.583227
348.418	0.508573	0.537764	0.5801	0.58502
348.424	0.51012	0.539314	0.582551	0.585534
348.431	0.513079	0.542868	0.582956	0.586457
348.438	0.512062	0.544836	0.583798	0.588934
348.445	0.51413	0.545805	0.58671	0.591967
348.452	0.516934	0.548743	0.589862	0.595003
348.459	0.51833	0.554601	0.591987	0.59887
348.465	0.519941	0.562842	0.593387	0.603562
348.472	0.522445	0.569725	0.594455	0.606908
348.479	0.524319	0.569677	0.59557	0.607725
348.486	0.527101	0.564573	0.596902	0.609263
348.493	0.53206	0.56425	0.599169	0.61333
348.5	0.533032	0.573914	0.602505	0.616531
348.506	0.538484	0.586134	0.60595	0.618
348.513	0.543843	0.590487	0.60974	0.621073
348.52	0.550007	0.587251	0.614191	0.626916
348.527	0.555893	0.585216	0.618537	0.633281
348.534	0.563023	0.588634	0.622375	0.638207
348.541	0.572784	0.595027	0.626351	0.642707
348.547	0.581204	0.602485	0.631417	0.648485
348.554	0.593121	0.609177	0.637071	0.654995
348.561	0.608448	0.612832	0.642132	0.661167
348.568	0.621272	0.616186	0.64699	0.667692
348.575	0.637159	0.624577	0.652581	0.675198
348.582	0.655255	0.637162	0.659143	0.68288
348.588	0.676359	0.647156	0.667717	0.690353
348.595	0.699361	0.653496	0.678881	0.698347
348.602	0.720992	0.664012	0.689855	0.707703
348.609	0.744461	0.681157	0.69749	0.717404
348.616	0.770638	0.697356	0.703056	0.724908
348.623	0.797572	0.710668	0.710936	0.729451
348.629	0.824997	0.726758	0.722211	0.732367
348.636	0.850398	0.743889	0.734045	0.735513
348.643	0.875686	0.7609	0.746061	0.739746
348.65	0.90111	0.782161	0.759242	0.743023
348.657	0.922059	0.800201	0.770532	0.742606
348.664	0.939942	0.80856	0.777186	0.739068
348.671	0.954346	0.815382	0.781885	0.734218
348.677	0.964672	0.825522	0.787078	0.727768
348.684	0.969337	0.837764	0.790732	0.718948
348.691	0.968655	0.852752	0.790641	0.707336
348.698	0.960988	0.867881	0.787244	0.692648
348.705	0.94826	0.873171	0.782289	0.675791
348.712	0.926407	0.86445	0.775514	0.656767
348.718	0.898367	0.852021	0.764644	0.633654
348.725	0.865782	0.84122	0.749872	0.606617
348.732	0.825959	0.823003	0.732799	0.578827
348.739	0.780476	0.790605	0.713553	0.551036
348.746	0.729566	0.748279	0.691253	0.52054
348.753	0.6746	0.705035	0.664829	0.488546
348.759	0.617746	0.663521	0.635992	0.459439
348.766	0.557409	0.617498	0.606907	0.432113
348.773	0.496639	0.563701	0.57445	0.403165
348.78	0.437078	0.504737	0.535814	0.373524
348.787	0.377176	0.44329	0.495678	0.345667
348.794	0.318542	0.384986	0.458966	0.3208
348.8	0.263472	0.336399	0.423442	0.299103
348.807	0.213144	0.296363	0.387427	0.280436
348.814	0.169847	0.258903	0.354125	0.264396
348.821	0.127418	0.221549	0.32389	0.249672
348.828	0.0940439	0.185558	0.294692	0.235587
348.835	0.0666084	0.154755	0.267612	0.223067
348.841	0.0441327	0.132012	0.244667	0.213218
348.848	0.0291161	0.116044	0.226562	0.206716
348.855	0.0204419	0.107605	0.212433	0.203722
348.862	0.0168385	0.107199	0.200328	0.203747
348.869	0.0214258	0.110798	0.189584	0.205669
348.876	0.0307128	0.118912	0.181056	0.208043
348.882	0.0428779	0.131662	0.176066	0.210591
348.889	0.0596421	0.141795	0.175373	0.214353
348.896	0.0786199	0.148564	0.177959	0.220178
348.903	0.102022	0.157618	0.181215	0.227699
348.91	0.125307	0.168322	0.183914	0.235484
348.917	0.152125	0.177357	0.189506	0.24282
348.923	0.174832	0.187197	0.20037	0.249439
348.93	0.200397	0.205228	0.211965	0.2542
348.937	0.223253	0.231013	0.219831	0.258143
348.944	0.247509	0.253781	0.225469	0.26461
348.951	0.26885	0.270412	0.232547	0.272523
348.958	0.28928	0.284632	0.242064	0.277778
348.964	0.310331	0.295232	0.252108	0.281272
348.971	0.327578	0.303969	0.260797	0.285849
348.978	0.341076	0.313039	0.268133	0.290258
348.985	0.355099	0.318543	0.27503	0.292807
348.992	0.36622	0.323604	0.281913	0.294519
348.999	0.378807	0.332251	0.288654	0.296525
349.005	0.387214	0.338004	0.294765	0.299184
349.012	0.394512	0.341575	0.299931	0.303105
349.019	0.40379	0.349664	0.304641	0.307947
349.026	0.408913	0.3581	0.309185	0.311584
349.033	0.41524	0.362103	0.313306	0.313191
349.04	0.41973	0.3652	0.317455	0.31484
349.046	0.424451	0.371923	0.321674	0.317556
349.053	0.42899	0.37963	0.325074	0.319858
349.06	0.431132	0.382722	0.327893	0.320733
349.067	0.43423	0.386121	0.330666	0.320282
349.074	0.437121	0.394667	0.332349	0.31915
349.081	0.440538	0.401331	0.333068	0.319291
349.088	0.440615	0.402973	0.33527	0.322081
349.094	0.444515	0.403318	0.338826	0.325645
349.101	0.446171	0.402169	0.341356	0.32752
349.108	0.447732	0.399006	0.343094	0.327805
349.115	0.450178	0.397336	0.345406	0.327743
349.122	0.451803	0.399761	0.347512	0.327548
349.129	0.453742	0.402616	0.34757	0.327307
349.135	0.453877	0.401695	0.346989	0.328021
349.142	0.456472	0.401685	0.349299	0.329708
349.149	0.457665	0.406388	0.353061	0.331639
349.156	0.460223	0.41242	0.354031	0.333878
349.163	0.461744	0.418602	0.35243	0.335564
349.17	0.462342	0.42355	0.351807	0.335562
349.176	0.462782	0.424902	0.354194	0.334852
349.183	0.46389	0.424216	0.357979	0.334274
349.19	0.464011	0.423863	0.360143	0.333606
349.197	0.46622	0.425859	0.360448	0.333007
349.204	0.465015	0.42794	0.360638	0.332414
349.211	0.465378	0.425181	0.360061	0.332783
349.217	0.467782	0.422411	0.357322	0.334783
349.224	0.466319	0.42623	0.354593	0.336598
349.231	0.466339	0.431839	0.35446	0.337423
349.238	0.466808	0.433404	0.357328	0.337728
349.245	0.466867	0.431459	0.36218	0.337798
349.252	0.468168	0.430163	0.364472	0.338843
349.258	0.465561	0.432295	0.361622	0.340852
349.265	0.465253	0.434242	0.358606	0.342006
349.272	0.465151	0.433331	0.359836	0.342102
349.279	0.465292	0.432489	0.363956	0.342727
349.286	0.465778	0.434633	0.367217	0.343973
349.293	0.465299	0.438529	0.366895	0.344209
349.299	0.46488	0.438074	0.364423	0.343344
349.306	0.465224	0.431498	0.36405	0.34283
349.313	0.465348	0.426687	0.366597	0.343856
349.32	0.465935	0.428437	0.369298	0.346992
349.327	0.466077	0.434926	0.371495	0.351262
349.334	0.467139	0.446296	0.373855	0.355435
349.34	0.468046	0.458294	0.375409	0.359077
349.347	0.46659	0.462634	0.376397	0.361049
349.354	0.466569	0.46131	0.378168	0.36085
349.361	0.467842	0.456971	0.37944	0.360365
349.368	0.467802	0.447771	0.37853	0.361647
349.375	0.468574	0.441715	0.376253	0.364758
349.381	0.469083	0.443091	0.374899	0.368408
349.388	0.471693	0.443914	0.376437	0.371375
349.395	0.470505	0.444144	0.38009	0.37342
349.402	0.472443	0.448611	0.384182	0.374836
349.409	0.472915	0.453397	0.388016	0.376198
349.416	0.473708	0.455236	0.390534	0.378431
349.422	0.473176	0.45628	0.392001	0.381632
349.429	0.474214	0.455732	0.393204	0.384894
349.436	0.475486	0.451683	0.392887	0.386986
349.443	0.475379	0.446979	0.391113	0.387811
349.45	0.475893	0.445643	0.392067	0.389068
349.457	0.476624	0.449254	0.397965	0.391929
349.463	0.476506	0.457304	0.404555	0.395578
349.47	0.477334	0.463932	0.407653	0.398573
349.477	0.477331	0.463239	0.408299	0.400778
349.484	0.476718	0.461226	0.409956	0.403102
349.491	0.478553	0.464697	0.413432	0.406161
349.498	0.47899	0.4682	0.417249	0.41022
349.504	0.476938	0.467497	0.421834	0.414109
349.511	0.478491	0.465915	0.426603	0.415449
349.518	0.478247	0.464645	0.43022	0.415197
349.525	0.477996	0.46438	0.434736	0.417714
349.532	0.478574	0.467662	0.439297	0.424057
349.539	0.478821	0.475168	0.439954	0.430961
349.546	0.478704	0.484161	0.438657	0.435977
349.552	0.478733	0.485437	0.439809	0.439175
349.559	0.480842	0.476323	0.443355	0.442109
349.566	0.481527	0.47207	0.447607	0.446009
349.573	0.480434	0.480784	0.45174	0.449714
349.58	0.481144	0.489627	0.455052	0.451534
349.587	0.48102	0.489343	0.457188	0.452977
349.593	0.481329	0.48545	0.458633	0.456714
349.6	0.482009	0.482846	0.460324	0.462105
349.607	0.47988	0.480198	0.463297	0.467217
349.614	0.481038	0.476269	0.468086	0.471595
349.621	0.481998	0.471332	0.472426	0.475286
349.628	0.483251	0.469156	0.474037	0.479094
349.634	0.483931	0.475076	0.475827	0.483511
349.641	0.482475	0.487725	0.481202	0.487423
349.648	0.48265	0.497977	0.488036	0.491208
349.655	0.483747	0.499146	0.492407	0.49627
349.662	0.483581	0.495355	0.493713	0.501496
349.669	0.484078	0.491931	0.493969	0.505767
349.675	0.485884	0.489372	0.49579	0.510189
349.682	0.484709	0.491845	0.500636	0.515887
349.689	0.485434	0.49891	0.506566	0.522215
349.696	0.48368	0.498962	0.511211	0.527431
349.703	0.485117	0.490644	0.515326	0.531031
349.71	0.485652	0.485873	0.519499	0.534164
349.716	0.486461	0.486889	0.523742	0.538124
349.723	0.486082	0.488345	0.529651	0.543039
349.73	0.486257	0.490969	0.536997	0.547883
349.737	0.487308	0.495681	0.54258	0.552131
349.744	0.487595	0.498611	0.54475	0.556479
349.751	0.486881	0.496579	0.545863	0.561166
349.757	0.488886	0.494518	0.549197	0.566147
349.764	0.491448	0.499063	0.555014	0.572314
349.771	0.489559	0.504771	0.561073	0.578726
349.778	0.489901	0.505867	0.565377	0.583827
349.785	0.48997	0.506664	0.568001	0.58909
349.792	0.490001	0.508026	0.571027	0.594994
349.798	0.49304	0.507653	0.576329	0.599641
349.805	0.490811	0.509609	0.58328	0.603275
349.812	0.491357	0.517372	0.588523	0.608506
349.819	0.491416	0.528268	0.590194	0.616254
349.826	0.490823	0.536293	0.591529	0.623873
349.833	0.491153	0.536644	0.596271	0.629375
349.839	0.492163	0.530571	0.603862	0.634366
349.846	0.492831	0.520346	0.611231	0.640517
349.853	0.491823	0.510259	0.617112	0.647579
349.86	0.492162	0.509876	0.622322	0.654405
349.867	0.492694	0.517429	0.626241	0.660055
349.874	0.492031	0.523576	0.628715	0.665086
349.88	0.492518	0.530447	0.631455	0.670631
349.887	0.492322	0.540006	0.63589	0.67659
349.894	0.493935	0.548036	0.642839	0.6822
349.901	0.493326	0.552592	0.650631	0.688167
349.908	0.491882	0.549036	0.656905	0.695815
349.915	0.493747	0.538218	0.661941	0.704157
349.921	0.493425	0.533974	0.666522	0.711728
349.928	0.494322	0.541452	0.670974	0.718777
349.935	0.495205	0.54941	0.67603	0.725466
349.942	0.497178	0.551204	0.681057	0.731979
349.949	0.498627	0.551436	0.684667	0.739352
349.956	0.499141	0.552856	0.688409	0.747228
349.963	0.500437	0.556561	0.694681	0.754155
349.969	0.501554	0.564182	0.702136	0.760788
349.976	0.503075	0.568648	0.708485	0.767944
349.983	0.504212	0.564207	0.714618	0.774235
349.99	0.504318	0.56027	0.720448	0.779388
349.997	0.506867	0.566174	0.724456	0.785063
350.004	0.505696	0.576609	0.729301	0.791655
350.01	0.507564	0.582355	0.736828	0.798667
350.017	0.51038	0.581817	0.7444	0.806121
350.024	0.511246	0.578173	0.750814	0.813756
350.031	0.51217	0.575991	0.75645	0.821573
350.038	0.514736	0.581211	0.761055	0.829436
350.045	0.516715	0.592695	0.765424	0.836389
350.051	0.518366	0.600789	0.770679	0.842757
350.058	0.523634	0.603176	0.777551	0.849762
350.065	0.523631	0.603797	0.787221	0.857466
350.072	0.525947	0.603934	0.797498	0.865144
350.079	0.528864	0.607383	0.803048	0.872483
350.086	0.531986	0.614764	0.804088	0.879591
350.092	0.537533	0.62076	0.807056	0.88642
350.099	0.544058	0.625335	0.815162	0.893813
350.106	0.549418	0.630167	0.824478	0.902522
350.113	0.55619	0.633112	0.830273	0.910844
350.12	0.56456	0.63715	0.834037	0.91799
350.127	0.572709	0.648012	0.840436	0.925748
350.133	0.585114	0.66062	0.849872	0.933942
350.14	0.598665	0.668398	0.860304	0.941007
350.147	0.613095	0.677273	0.870103	0.947494
350.154	0.628586	0.689895	0.877649	0.954669
350.161	0.647444	0.700131	0.88461	0.962591
350.168	0.667616	0.711105	0.894104	0.970823
350.174	0.689228	0.727075	0.905598	0.97916
350.181	0.712698	0.741835	0.916672	0.985897
350.188	0.740645	0.754878	0.926075	0.989744
350.195	0.766692	0.773438	0.934038	0.993305
350.202	0.795981	0.793951	0.941946	0.997627
350.209	0.826016	0.806045	0.95118	1
350.215	0.855598	0.817414	0.961587	0.999509
350.222	0.883808	0.844996	0.97128	0.996675
350.229	0.911174	0.882988	0.97922	0.991971
350.236	0.935289	0.911658	0.987224	0.985103
350.243	0.955908	0.927153	0.995436	0.973641
350.25	0.974278	0.940677	1	0.957956
350.256	0.988702	0.958725	0.999162	0.940257
350.263	0.998186	0.977811	0.994947	0.918697
350.27	1	0.99292	0.989349	0.89233
350.277	0.994367	1	0.982774	0.863296
350.284	0.983352	0.998186	0.973306	0.831388
350.291	0.966565	0.991326	0.958178	0.794976
350.297	0.939787	0.978073	0.936935	0.75436
350.304	0.906335	0.956358	0.910741	0.710536
350.311	0.867984	0.930452	0.879046	0.664399
350.318	0.822018	0.896956	0.840838	0.617188
350.325	0.769795	0.849379	0.798878	0.569285
350.332	0.71495	0.791531	0.756933	0.520321
350.338	0.656215	0.730867	0.713991	0.470597
350.345	0.594075	0.672829	0.66723	0.421093
350.352	0.528648	0.617157	0.61756	0.372573
350.359	0.462942	0.557389	0.566683	0.325324
350.366	0.40045	0.48813	0.514822	0.279653
350.373	0.337454	0.411054	0.462843	0.236113
350.379	0.278319	0.336219	0.411236	0.195562
350.386	0.224564	0.271929	0.361088	0.158866
350.393	0.174755	0.217217	0.314221	0.126129
350.4	0.128949	0.168729	0.270247	0.0971979
350.407	0.0915933	0.124729	0.228392	0.0722579
350.414	0.0584763	0.0835552	0.188045	0.05135
350.421	0.033185	0.0468771	0.14834	0.0349428
350.427	0.0156587	0.0202599	0.111736	0.0229198
350.434	0.00406576	0.00536194	0.0824091	0.013339
350.441	0	0	0.0606294	0.00563165
350.448	0.00238684	0.00182321	0.0436385	0.00120765
350.455	0.00983246	0.00641381	0.0290857	0
350.462	0.0198065	0.0119198	0.0159709	0.0012241
350.468	0.0372793	0.0234221	0.00561097	0.00472534
350.475	0.0570791	0.0464744	0.000331283	0.00916519
350.482	0.0776024	0.0765515	0	0.0139309
350.489	0.104197	0.099907	0.00216335	0.0209264
350.496	0.130805	0.110826	0.00660665	0.0301407
350.503	0.155367	0.119486	0.0159637	0.0391301
350.509	0.182237	0.133836	0.0293622	0.0475675
350.516	0.207094	0.149387	0.0412727	0.0565738
350.523	0.232658	0.166653	0.0494539	0.0665516
350.53	0.255085	0.191516	0.0581588	0.0773566
350.537	0.278185	0.216457	0.0710128	0.0874356
350.544	0.297856	0.231594	0.0865525	0.095426
350.55	0.314728	0.242488	0.100576	0.102918
350.557	0.33387	0.256838	0.109784	0.111479
350.564	0.346963	0.27029	0.116438	0.119633
350.571	0.361061	0.278497	0.126274	0.126486
350.578	0.371886	0.286408	0.140014	0.133768
350.585	0.382717	0.296834	0.153114	0.14209
350.591	0.391994	0.307269	0.162729	0.149483
350.598	0.399652	0.317665	0.169872	0.155131
350.605	0.40626	0.330674	0.176006	0.160931
350.612	0.411556	0.346375	0.181755	0.167544
350.619	0.417248	0.359169	0.187957	0.173746
350.626	0.420162	0.36289	0.194941	0.179045
350.632	0.42414	0.359327	0.202746	0.184003
350.639	0.428523	0.358437	0.211179	0.190302
350.646	0.430229	0.366048	0.217981	0.197756
350.653	0.433598	0.374544	0.221946	0.203439
350.66	0.435394	0.376379	0.225749	0.207418
350.667	0.438844	0.375815	0.230658	0.21217
350.673	0.441357	0.377231	0.235224	0.21724
350.68	0.442794	0.37993	0.24009	0.22109
350.687	0.443836	0.382857	0.246396	0.224242
350.694	0.446182	0.385141	0.251733	0.228067
350.701	0.447342	0.388682	0.254648	0.233513
350.708	0.450254	0.393427	0.258555	0.240499
350.714	0.450593	0.396634	0.265094	0.247287
350.721	0.451812	0.401168	0.271166	0.252185
350.728	0.453222	0.404394	0.274441	0.255754
350.735	0.45588	0.397594	0.275629	0.259126
350.742	0.456998	0.389408	0.27667	0.262794
350.749	0.456825	0.394612	0.279642	0.267658
350.755	0.460213	0.406115	0.285814	0.273217
350.762	0.460114	0.408952	0.293275	0.277883
350.769	0.460653	0.405797	0.299454	0.281652
350.776	0.462381	0.408054	0.304952	0.284697
350.783	0.462041	0.4161	0.309769	0.287374
350.79	0.46439	0.422587	0.3118	0.291052
350.796	0.465688	0.424245	0.310996	0.295599
350.803	0.465584	0.423685	0.31116	0.299833
350.81	0.464976	0.42445	0.315678	0.303314
350.817	0.465076	0.426858	0.322099	0.305618
350.824	0.466139	0.430318	0.326294	0.307082
350.831	0.465684	0.433113	0.328364	0.309571
350.838	0.46651	0.432389	0.330394	0.314144
350.844	0.467634	0.431508	0.333863	0.318702
350.851	0.467568	0.436779	0.339461	0.321316
350.858	0.467877	0.444825	0.345365	0.324432
350.865	0.467185	0.44532	0.347936	0.330322
350.872	0.466861	0.437152	0.347237	0.336657
350.879	0.467586	0.431316	0.346995	0.340499
350.885	0.468694	0.435295	0.349048	0.343283
350.892	0.468775	0.443864	0.352899	0.348301
350.899	0.468812	0.449575	0.357688	0.353845
350.906	0.468777	0.450392	0.362651	0.356983
350.913	0.468458	0.446588	0.366748	0.360005
350.92	0.46891	0.442287	0.369556	0.364313
350.926	0.472134	0.443291	0.372823	0.367846
350.933	0.470975	0.448749	0.377157	0.370531
350.94	0.471726	0.449873	0.380727	0.373685
350.947	0.470909	0.443353	0.382579	0.377033
350.954	0.471393	0.439214	0.383571	0.379385
350.961	0.471173	0.445077	0.385565	0.381254
350.967	0.473037	0.456488	0.389329	0.384532
350.974	0.473782	0.46194	0.393768	0.388671
350.981	0.475577	0.456613	0.397088	0.392042
350.988	0.473407	0.451059	0.398816	0.395287
350.995	0.474408	0.452721	0.400134	0.399494
351.002	0.4742	0.455435	0.40094	0.403704
351.008	0.475042	0.453331	0.401153	0.406049
351.015	0.476734	0.450157	0.402935	0.407006
351.022	0.477182	0.45264	0.407748	0.408554
351.029	0.477314	0.457846	0.414244	0.411396
351.036	0.475798	0.45811	0.419509	0.415421
351.043	0.476798	0.4563	0.421582	0.419564
351.049	0.478482	0.460523	0.421922	0.422509
351.056	0.479421	0.468168	0.424164	0.425085
351.063	0.478824	0.471937	0.429372	0.428118
351.07	0.478811	0.473798	0.434504	0.430119
351.077	0.48036	0.476779	0.435968	0.430986
351.084	0.480221	0.47756	0.434997	0.432988
351.09	0.479689	0.477999	0.435817	0.43555
351.097	0.479471	0.483234	0.43788	0.435899
351.104	0.479612	0.483577	0.438576	0.43573
351.111	0.482257	0.470796	0.439998	0.438486
351.118	0.480823	0.460994	0.44459	0.442587
351.125	0.481104	0.463333	0.449833	0.445257
351.131	0.482178	0.467098	0.452103	0.446897
351.138	0.481193	0.469841	0.451586	0.448746
351.145	0.483783	0.474127	0.451253	0.450629
351.152	0.483401	0.478107	0.453256	0.452263
351.159	0.483873	0.481592	0.45584	0.454596
351.166	0.481312	0.483713	0.456371	0.457259
351.172	0.482533	0.482134	0.457359	0.458985
351.179	0.482496	0.481625	0.460765	0.459775
351.186	0.483538	0.490225	0.462949	0.459475
351.193	0.483901	0.500291	0.462693	0.458598
351.2	0.484632	0.501171	0.462232	0.458509
351.207	0.482966	0.497357	0.461669	0.459393
351.213	0.483613	0.49088	0.462037	0.460598
351.22	0.484298	0.481866	0.464671	0.461213
351.227	0.483592	0.47957	0.466646	0.46145
351.234	0.485508	0.485989	0.467481	0.463247
351.241	0.486921	0.490973	0.470319	0.466644
351.248	0.485958	0.491114	0.473225	0.469468
351.254	0.485832	0.491846	0.473409	0.470884
351.261	0.485238	0.493532	0.473296	0.470963
351.268	0.487552	0.493664	0.47418	0.470122
351.275	0.488335	0.491378	0.473935	0.469849
351.282	0.48837	0.486375	0.473066	0.470759
351.289	0.488923	0.484099	0.474531	0.471753
351.296	0.489717	0.488101	0.477264	0.471855
351.302	0.489006	0.492647	0.477898	0.471835
351.309	0.488713	0.496426	0.477948	0.472554
351.316	0.489506	0.502819	0.480255	0.47337
351.323	0.491708	0.508845	0.482886	0.474299
351.33	0.49045	0.512714	0.484426	0.475751
351.337	0.492111	0.515856	0.486529	0.476985
351.343	0.491566	0.514315	0.488613	0.477745
351.35	0.491857	0.508122	0.488946	0.478622
351.357	0.492266	0.506991	0.488397	0.480122
351.364	0.493108	0.51108	0.488644	0.481154
351.371	0.49322	0.510083	0.489981	0.479151
351.378	0.494254	0.503985	0.491861	0.475231
351.384	0.494522	0.4988	0.493605	0.473736
351.391	0.495213	0.496006	0.493981	0.475082
351.398	0.495358	0.497342	0.49317	0.476671
351.405	0.495514	0.5024	0.492393	0.477857
351.412	0.496184	0.50561	0.490996	0.478802
351.419	0.495739	0.505758	0.490096	0.479575
351.425	0.497226	0.508213	0.491189	0.480927
351.432	0.497697	0.513706	0.492126	0.482346
351.439	0.4968	0.516217	0.492825	0.482825
351.446	0.498784	0.511936	0.494692	0.48294
351.453	0.49876	0.504708	0.496362	0.482879
351.46	0.4977	0.500283	0.497344	0.482821
351.466	0.498993	0.499431	0.497854	0.483717
351.473	0.498094	0.501895	0.497313	0.484918
351.48	0.498488	0.506017	0.496844	0.485187
351.487	0.498681	0.508012	0.49843	0.484853
351.494	0.500913	0.509301	0.502024	0.486001
351.501	0.502777	0.513674	0.50451	0.489743
351.507	0.500384	0.521587	0.503857	0.492861
351.514	0.502233	0.529064	0.50209	0.492288
351.521	0.502885	0.526229	0.501058	0.489947
351.528	0.504364	0.512533	0.501372	0.488971
351.535	0.506367	0.503428	0.502568	0.489816
351.542	0.504646	0.503034	0.50224	0.491643
351.548	0.50704	0.503571	0.50043	0.493531
351.555	0.506481	0.506829	0.500611	0.494181
351.562	0.508604	0.511039	0.503481	0.49391
351.569	0.510767	0.507885	0.505759	0.494509
351.576	0.512205	0.501557	0.505911	0.495408
351.583	0.515599	0.501868	0.505216	0.494909
351.589	0.516571	0.50953	0.505318	0.494363
351.596	0.516136	0.517278	0.507149	0.495155
351.603	0.519129	0.51902	0.508676	0.495695
351.61	0.52119	0.518796	0.507415	0.496352
351.617	0.522339	0.524669	0.506349	0.49891
351.624	0.526307	0.534524	0.509033	0.501225
351.63	0.527612	0.539064	0.51235	0.501778
351.637	0.531342	0.536647	0.513438	0.502295
351.644	0.535062	0.536024	0.514522	0.503364
351.651	0.537848	0.542138	0.516598	0.505164
351.658	0.539992	0.545669	0.517652	0.507419
351.665	0.54509	0.539872	0.516399	0.508597
351.671	0.548403	0.537199	0.515166	0.509128
351.678	0.552648	0.548019	0.517314	0.510356
351.685	0.55791	0.561568	0.520571	0.512106
351.692	0.564888	0.566659	0.520268	0.51419
351.699	0.569703	0.567595	0.518484	0.516783
351.706	0.576846	0.566494	0.520235	0.519363
351.713	0.583563	0.55833	0.526273	0.521343
351.719	0.5914	0.549038	0.534865	0.522424
351.726	0.597989	0.551603	0.542157	0.522942
351.733	0.604955	0.56523	0.544329	0.524829
351.74	0.613994	0.57717	0.543131	0.528864
351.747	0.623806	0.582757	0.54234	0.533061
351.754	0.634592	0.58455	0.543409	0.53554
351.76	0.64722	0.582754	0.547382	0.536673
351.767	0.654998	0.582925	0.553935	0.539498
351.774	0.665633	0.591138	0.560136	0.545362
351.781	0.675913	0.601497	0.56329	0.550813
351.788	0.686021	0.606028	0.564612	0.553866
351.795	0.696599	0.605382	0.567002	0.556536
351.801	0.706332	0.602363	0.569488	0.559476
351.808	0.716424	0.598831	0.571337	0.561801
351.815	0.722213	0.601122	0.575118	0.563673
351.822	0.727935	0.611996	0.581161	0.564385
351.829	0.734541	0.622617	0.58765	0.562355
351.836	0.736211	0.625257	0.592877	0.558247
351.842	0.738501	0.621632	0.594936	0.554163
351.849	0.738421	0.617894	0.594336	0.550793
351.856	0.73428	0.620577	0.593648	0.547874
351.863	0.729821	0.627321	0.593844	0.544196
351.87	0.721529	0.623896	0.594586	0.537991
351.877	0.711108	0.607709	0.594548	0.529778
351.883	0.698027	0.595381	0.591445	0.520527
351.89	0.682207	0.59374	0.584286	0.510115
351.897	0.662068	0.593507	0.573963	0.499363
351.904	0.643272	0.587609	0.563528	0.488694
351.911	0.621305	0.575137	0.554953	0.477702
351.918	0.597593	0.560036	0.545961	0.466157
351.924	0.573474	0.545299	0.535145	0.453331
351.931	0.547316	0.527114	0.521877	0.439141
351.938	0.521034	0.504064	0.504893	0.425318
351.945	0.493496	0.482521	0.487929	0.413093
351.952	0.46471	0.466847	0.474412	0.401755
351.959	0.439716	0.453187	0.461395	0.391104
351.965	0.412642	0.437302	0.447238	0.381405
351.972	0.387019	0.420655	0.433433	0.371697
351.979	0.362641	0.40709	0.419285	0.361936
351.986	0.342453	0.397348	0.403888	0.35322
351.993	0.321427	0.387279	0.388423	0.345905
352	0.304018	0.377477	0.37408	0.340228
352.006	0.289411	0.371223	0.362934	0.336372
352.013	0.27592	0.363663	0.356523	0.333968
352.02	0.266258	0.353614	0.351259	0.33252
352.027	0.258129	0.345221	0.344061	0.332144
352.034	0.25175	0.339363	0.337716	0.333129
352.041	0.248174	0.338999	0.334029	0.334111
352.047	0.247325	0.343558	0.331863	0.334111
352.054	0.2471	0.345809	0.331176	0.335006
352.061	0.249748	0.343557	0.331467	0.337894
352.068	0.256524	0.34044	0.330375	0.341136
352.075	0.259131	0.337351	0.327338	0.344096
352.082	0.26602	0.333848	0.32582	0.347519
352.088	0.271926	0.333544	0.327894	0.351053
352.095	0.282033	0.337227	0.331405	0.35453
352.102	0.291279	0.341949	0.335087	0.357755
352.109	0.299615	0.347396	0.339506	0.359674
352.116	0.308026	0.352467	0.344568	0.361341
352.123	0.317662	0.357933	0.350049	0.364761
352.129	0.326834	0.363956	0.35563	0.36867
352.136	0.336385	0.365921	0.360767	0.370878
352.143	0.343525	0.366535	0.365095	0.372247
352.15	0.352804	0.371082	0.367976	0.374444
352.157	0.359663	0.378525	0.369469	0.377124
352.164	0.368869	0.388171	0.370465	0.379017
352.171	0.37522	0.397335	0.372716	0.379714
352.177	0.379944	0.401726	0.37791	0.380103
352.184	0.384666	0.400777	0.384049	0.381002
352.191	0.391943	0.395114	0.388454	0.382367
352.198	0.396648	0.390036	0.390667	0.384527
352.205	0.401611	0.392296	0.390521	0.387205
352.212	0.405552	0.398482	0.389579	0.388505
352.218	0.409973	0.402245	0.389362	0.388701
352.225	0.414562	0.404056	0.389625	0.389522
352.232	0.418276	0.407823	0.391496	0.390131
352.239	0.419893	0.414385	0.395728	0.390526
352.246	0.42318	0.420164	0.399998	0.391967
352.253	0.427544	0.423541	0.401732	0.39418
352.259	0.429074	0.425492	0.401081	0.397476
352.266	0.431588	0.424322	0.400006	0.401466
352.273	0.432275	0.418502	0.399286	0.403992
352.28	0.436269	0.414915	0.39992	0.404403
352.287	0.438594	0.421029	0.403286	0.404085
352.294	0.439626	0.429389	0.407245	0.404147
352.3	0.441153	0.427839	0.409789	0.404095
352.307	0.443413	0.420108	0.411727	0.403735
352.314	0.445878	0.419751	0.41327	0.403757
352.321	0.447131	0.427677	0.413389	0.404192
352.328	0.448907	0.434247	0.411804	0.40485
352.335	0.448329	0.434439	0.411216	0.405127
352.341	0.45036	0.428674	0.413471	0.404641
352.348	0.451001	0.423605	0.416066	0.405055
352.355	0.455125	0.426238	0.417039	0.407182
352.362	0.452944	0.433812	0.417636	0.409049
352.369	0.455682	0.439412	0.418776	0.410142
352.376	0.456182	0.440316	0.418597	0.411657
352.382	0.456322	0.437443	0.416456	0.412691
352.389	0.457098	0.433459	0.416307	0.412188
352.396	0.458416	0.433394	0.419578	0.411673
352.403	0.460827	0.439764	0.42188	0.412494
352.41	0.460018	0.449166	0.422018	0.413419
352.417	0.460223	0.456431	0.422862	0.412726
352.423	0.459566	0.454845	0.424618	0.410767
352.43	0.460326	0.444674	0.425114	0.409654
352.437	0.461866	0.439968	0.423537	0.410858
352.444	0.460584	0.44731	0.421741	0.413428
352.451	0.461852	0.455213	0.421208	0.415897
352.458	0.462222	0.454831	0.421622	0.418293
352.464	0.463573	0.450186	0.422769	0.420381
352.471	0.463448	0.44868	0.425076	0.420958
352.478	0.463835	0.453805	0.428874	0.419636
352.485	0.464996	0.462644	0.432402	0.417608
352.492	0.466047	0.468174	0.433707	0.416899
352.499	0.465595	0.467891	0.433801	0.418239
352.505	0.465821	0.463451	0.433591	0.420045
352.512	0.466053	0.454097	0.432499	0.420705
352.519	0.465698	0.443711	0.430841	0.420599
352.526	0.467236	0.441808	0.429518	0.420965
352.533	0.46764	0.448215	0.429086	0.421676
352.54	0.467813	0.452777	0.428988	0.421833
352.546	0.469535	0.453225	0.428344	0.421899
352.553	0.46962	0.457748	0.428443	0.422886
352.56	0.469204	0.465121	0.430703	0.423799
352.567	0.469799	0.467288	0.43402	0.422605
352.574	0.470209	0.467638	0.436275	0.420371
352.581	0.468874	0.468533	0.436398	0.420032
352.588	0.470064	0.467786	0.435576	0.421652
352.594	0.470996	0.469168	0.435613	0.423813
352.601	0.470498	0.470524	0.436292	0.426099
352.608	0.472435	0.468581	0.436082	0.427886
352.615	0.473166	0.467505	0.435075	0.428471
352.622	0.473443	0.467044	0.435582	0.427873
352.629	0.473329	0.466736	0.437626	0.426435
352.635	0.47309	0.468605	0.438814	0.42546
352.642	0.472645	0.46894	0.439063	0.426535
352.649	0.473745	0.463569	0.439416	0.429085
352.656	0.473914	0.456064	0.440298	0.430749
352.663	0.474122	0.454125	0.441744	0.430232
352.67	0.475337	0.456939	0.442797	0.42872
352.676	0.474946	0.456348	0.442565	0.428454
352.683	0.474913	0.452737	0.441868	0.429934
352.69	0.475563	0.452205	0.441831	0.431294
352.697	0.474633	0.452966	0.441566	0.431201
352.704	0.474475	0.450527	0.440901	0.430172
352.711	0.476426	0.447356	0.440525	0.428998
352.717	0.475242	0.44739	0.43926	0.428185
352.724	0.475378	0.449888	0.437307	0.427776
352.731	0.475244	0.45636	0.436166	0.42768
352.738	0.475557	0.468131	0.436811	0.428238
352.745	0.476106	0.474375	0.441306	0.428987
352.752	0.475797	0.469764	0.448072	0.429101
352.758	0.475963	0.468037	0.451288	0.42976
352.765	0.475852	0.4738	0.449819	0.431966
352.772	0.477085	0.477251	0.447659	0.433413
352.779	0.476994	0.47764	0.446972	0.432353
352.786	0.478493	0.476589	0.446049	0.430799
352.793	0.47697	0.471812	0.443565	0.431231
352.799	0.476776	0.469265	0.441807	0.433777
352.806	0.475896	0.471622	0.442258	0.436074
352.813	0.476529	0.470054	0.442664	0.435531
352.82	0.477651	0.463718	0.44205	0.43374
352.827	0.478159	0.459994	0.442709	0.434327
352.834	0.478382	0.460367	0.445819	0.436636
352.84	0.476878	0.463382	0.449377	0.438053
352.847	0.478033	0.466938	0.451103	0.437873
352.854	0.478589	0.46841	0.450963	0.436439
352.861	0.477422	0.470441	0.450536	0.435234
352.868	0.476752	0.475657	0.450864	0.435034
352.875	0.47884	0.478211	0.450703	0.434462
352.881	0.480042	0.47345	0.448869	0.433229
352.888	0.477564	0.467727	0.446304	0.43284
352.895	0.47709	0.468337	0.443585	0.43365
352.902	0.477872	0.473429	0.442285	0.434692
352.909	0.477902	0.478207	0.444878	0.435586
352.916	0.479518	0.479581	0.449361	0.436411
352.922	0.478198	0.475441	0.451397	0.436842
352.929	0.479544	0.468863	0.450077	0.43641
352.936	0.4799	0.46577	0.44819	0.434505
352.943	0.47853	0.467117	0.447385	0.431783
352.95	0.478332	0.467694	0.446331	0.431441
352.957	0.479949	0.464366	0.446688	0.434487
352.963	0.47911	0.462764	0.450805	0.437723
352.97	0.478102	0.465895	0.454695	0.439527
352.977	0.477145	0.466703	0.453978	0.43994
352.984	0.480026	0.46257	0.44989	0.438134
352.991	0.479234	0.459718	0.446748	0.435442
352.998	0.478286	0.461651	0.447942	0.434025
353.004	0.478676	0.467285	0.452108	0.434097
353.011	0.480904	0.473622	0.454324	0.435567
353.018	0.480734	0.475944	0.4536	0.437652
353.025	0.480021	0.472192	0.453178	0.439046
353.032	0.479016	0.466677	0.453804	0.439567
353.039	0.478509	0.464905	0.455337	0.439312
353.046	0.480662	0.46768	0.456997	0.438927
353.052	0.479525	0.470675	0.454983	0.439024
353.059	0.481155	0.469742	0.449979	0.438076
353.066	0.479261	0.468598	0.447544	0.43578
353.073	0.479813	0.470883	0.449097	0.435328
353.08	0.479772	0.47226	0.45138	0.438089
353.087	0.481299	0.470264	0.452316	0.440995
353.093	0.480205	0.469482	0.453273	0.440908
353.1	0.481071	0.471872	0.454683	0.438384
353.107	0.480266	0.472379	0.454563	0.436185
353.114	0.479586	0.471338	0.453121	0.435659
353.121	0.480957	0.472567	0.452756	0.436148
353.128	0.480001	0.473002	0.453735	0.436877
353.134	0.480958	0.472352	0.453606	0.437913
353.141	0.478869	0.473633	0.451587	0.439163
353.148	0.480153	0.475163	0.450227	0.439937
353.155	0.480758	0.47551	0.451017	0.439909
353.162	0.479749	0.476341	0.452293	0.439035
353.169	0.480469	0.478418	0.452847	0.437283
353.175	0.480341	0.480394	0.45344	0.435758
353.182	0.480719	0.48014	0.453663	0.436218
353.189	0.480368	0.475504	0.452983	0.438151
353.196	0.480685	0.469429	0.452352	0.440022
353.203	0.47977	0.467162	0.451957	0.442169
353.21	0.480413	0.46826	0.452028	0.44435
353.216	0.481324	0.469772	0.452297	0.445006
353.223	0.481269	0.467767	0.451528	0.443898
353.23	0.481021	0.462341	0.450701	0.441999
353.237	0.481612	0.459427	0.450956	0.440468
353.244	0.479866	0.460373	0.451094	0.440859
353.251	0.48093	0.464197	0.451122	0.44325
353.257	0.48181	0.470859	0.451797	0.444541
353.264	0.480295	0.475349	0.451862	0.443102
353.271	0.479965	0.474677	0.451704	0.441459
353.278	0.482756	0.471847	0.453065	0.441004
353.285	0.480709	0.467245	0.454637	0.440242
353.292	0.480596	0.464682	0.454377	0.439223
353.298	0.481732	0.470991	0.45237	0.439371
353.305	0.482123	0.480097	0.450788	0.440124
353.312	0.481545	0.48195	0.451131	0.440348
353.319	0.480109	0.477957	0.451782	0.440002
353.326	0.479812	0.472686	0.452247	0.43936
353.333	0.47953	0.467853	0.453045	0.439263
353.339	0.481356	0.466149	0.451943	0.439921
353.346	0.480996	0.466756	0.449714	0.439857
353.353	0.48205	0.465183	0.450831	0.439048
353.36	0.480974	0.46216	0.454359	0.438951
353.367	0.480515	0.462705	0.455728	0.43887
353.374	0.480759	0.468786	0.454947	0.437897
353.38	0.480992	0.47548	0.454671	0.437432
353.387	0.482127	0.47444	0.454699	0.438259
353.394	0.481734	0.466451	0.453815	0.439633
353.401	0.482139	0.461432	0.453545	0.440783
353.408	0.481777	0.462807	0.454328	0.440765
353.415	0.480705	0.466844	0.453507	0.440261
353.421	0.482685	0.469875	0.452408	0.44091
353.428	0.481201	0.469831	0.454537	0.4416
353.435	0.480189	0.469472	0.458382	0.440974
353.442	0.480925	0.469569	0.460892	0.440186
353.449	0.481966	0.46708	0.460619	0.44007
353.456	0.480398	0.465911	0.458419	0.440162
353.463	0.481631	0.469312	0.457509	0.441088
353.469	0.481623	0.473292	0.458324	0.442917
353.476	0.481636	0.476936	0.458605	0.443173
353.483	0.480792	0.480945	0.458034	0.441365
353.49	0.482164	0.482511	0.456991	0.440218
353.497	0.482393	0.482225	0.455143	0.441312
353.504	0.480626	0.482403	0.453114	0.443196
353.51	0.481623	0.480195	0.452343	0.443172
353.517	0.480934	0.475481	0.453988	0.440856
353.524	0.481155	0.472458	0.457019	0.438776
353.531	0.481502	0.472381	0.457493	0.438815
353.538	0.482397	0.474873	0.454101	0.439703
353.545	0.48173	0.477226	0.450805	0.439833
353.551	0.480802	0.475704	0.449918	0.4399
353.558	0.481246	0.469949	0.450465	0.440061
353.565	0.480252	0.464234	0.451688	0.439319
353.572	0.480407	0.465413	0.452313	0.437909
353.579	0.481129	0.471911	0.453067	0.436674
353.586	0.482021	0.475656	0.455762	0.435891
353.592	0.482648	0.476192	0.457632	0.436014
353.599	0.480189	0.475791	0.456281	0.437943
353.606	0.480512	0.473955	0.454272	0.440876
353.613	0.481665	0.473463	0.453458	0.442171
353.62	0.481894	0.475646	0.453057	0.441167
353.627	0.481217	0.476463	0.453188	0.439915
353.633	0.481342	0.472795	0.454749	0.439975
353.64	0.481894	0.466573	0.456974	0.441299
353.647	0.480236	0.462889	0.458383	0.44341
353.654	0.480247	0.462115	0.459663	0.445166
353.661	0.481318	0.461163	0.461952	0.444905
353.668	0.480669	0.459169	0.46329	0.442859
353.674	0.482089	0.457344	0.461935	0.440838
353.681	0.479598	0.460142	0.460379	0.439792
353.688	0.482584	0.466472	0.460846	0.439778
353.695	0.481124	0.468145	0.461449	0.440722
353.702	0.479976	0.467334	0.459606	0.44238
353.709	0.480973	0.472501	0.455854	0.443541
353.715	0.48194	0.478368	0.453558	0.442818
353.722	0.481983	0.476304	0.454799	0.44101
353.729	0.482489	0.471256	0.457619	0.440186
353.736	0.480538	0.470073	0.458674	0.440949
353.743	0.482075	0.47337	0.456947	0.441818
353.75	0.48221	0.477385	0.454044	0.441474
353.756	0.48252	0.478955	0.45169	0.441048
353.763	0.481923	0.482928	0.450298	0.44183
353.77	0.482677	0.486665	0.45028	0.442696
353.777	0.482346	0.479058	0.451284	0.442228
353.784	0.481894	0.46707	0.451592	0.440865
353.791	0.483445	0.465215	0.451111	0.439723
353.797	0.48245	0.470721	0.450413	0.438823
353.804	0.480996	0.472659	0.449302	0.437662
353.811	0.482035	0.467789	0.449113	0.436937
353.818	0.482037	0.464513	0.450764	0.438142
353.825	0.480242	0.470191	0.452883	0.441761
353.832	0.48132	0.477451	0.454554	0.445842
353.838	0.480718	0.47939	0.455228	0.447092
353.845	0.481804	0.480598	0.454724	0.445425
353.852	0.483108	0.483087	0.454684	0.443645
353.859	0.482	0.483455	0.454962	0.44211
353.866	0.482233	0.481823	0.45439	0.439728
353.873	0.481672	0.478741	0.455193	0.437618
353.879	0.481264	0.47248	0.457517	0.437474
353.886	0.481004	0.466928	0.4567	0.43893
353.893	0.482258	0.467586	0.45207	0.440026
353.9	0.484554	0.47084	0.448219	0.439892
353.907	0.48296	0.469455	0.44746	0.439463
353.914	0.48162	0.462754	0.449281	0.439366
353.921	0.482119	0.45854	0.451698	0.439479
353.927	0.482555	0.461561	0.452339	0.43951
353.934	0.481856	0.465062	0.452753	0.439582
353.941	0.481326	0.46632	0.454822	0.440523
353.948	0.48149	0.469855	0.455484	0.44199
353.955	0.482187	0.470741	0.453831	0.44257
353.962	0.48092	0.463241	0.454158	0.442102
353.968	0.480919	0.456479	0.456885	0.441245
353.975	0.481554	0.459462	0.458193	0.440408
353.982	0.481074	0.466025	0.457361	0.440027
353.989	0.482151	0.468839	0.45694	0.440538
353.996	0.481923	0.47118	0.458586	0.442112
354.003	0.481989	0.474147	0.460411	0.443941
354.009	0.482422	0.472442	0.458943	0.444582
354.016	0.481495	0.468864	0.454879	0.444496
354.023	0.481768	0.472682	0.453095	0.445029
354.03	0.481719	0.481007	0.454063	0.445566
354.037	0.48155	0.48178	0.453537	0.445859
354.044	0.48205	0.477689	0.451639	0.446163
354.05	0.482247	0.479175	0.451061	0.445073
354.057	0.482397	0.482324	0.451566	0.443
354.064	0.480537	0.482658	0.452714	0.442575
354.071	0.482442	0.484243	0.454093	0.443641
354.078	0.481299	0.487263	0.454677	0.443879
354.085	0.482172	0.488557	0.454903	0.442946
354.091	0.48153	0.485608	0.455258	0.44221
354.098	0.482046	0.478792	0.455515	0.442763
354.105	0.481747	0.471937	0.456402	0.444474
354.112	0.480537	0.469607	0.458555	0.445611
354.119	0.481999	0.474898	0.459837	0.444637
354.126	0.482884	0.480847	0.4572	0.442389
354.132	0.481749	0.477722	0.452221	0.440609
354.139	0.483526	0.47255	0.449448	0.439598
354.146	0.483589	0.474508	0.450053	0.438915
354.153	0.481024	0.477779	0.452515	0.438512
354.16	0.482666	0.478536	0.45538	0.438588
354.167	0.481183	0.478786	0.456603	0.439024
354.173	0.482318	0.477525	0.454392	0.440048
354.18	0.482131	0.476161	0.450581	0.441949
354.187	0.482111	0.476799	0.449438	0.442744
354.194	0.481291	0.478766	0.45086	0.44125
354.201	0.483557	0.481616	0.451604	0.439958
354.208	0.482126	0.485249	0.452015	0.440201
354.214	0.481616	0.488203	0.453759	0.44025
354.221	0.482808	0.487062	0.455445	0.43962
354.228	0.48016	0.482177	0.455167	0.440032
354.235	0.481072	0.479055	0.454267	0.441635
354.242	0.480924	0.479662	0.455531	0.443368
354.249	0.481042	0.478637	0.459473	0.445167
354.255	0.481026	0.472572	0.464233	0.445894
354.262	0.483005	0.467625	0.467381	0.444767
354.269	0.481652	0.468837	0.466999	0.444103
354.276	0.481307	0.470849	0.462951	0.445112
354.283	0.483069	0.47083	0.459111	0.446024
354.29	0.482066	0.474025	0.45857	0.4462
354.296	0.482857	0.477938	0.457705	0.446058
354.303	0.48081	0.476106	0.455164	0.445437
354.31	0.480931	0.473652	0.455502	0.444648
354.317	0.481985	0.475792	0.457997	0.443889
354.324	0.483041	0.477365	0.458484	0.443662
354.331	0.483519	0.475576	0.457727	0.444475
354.338	0.481503	0.476242	0.45738	0.445608
354.344	0.480858	0.480069	0.457581	0.446884
354.351	0.481305	0.479082	0.458608	0.44757
354.358	0.483543	0.474419	0.458798	0.446724
354.365	0.4837	0.474033	0.457545	0.446366
354.372	0.48242	0.477026	0.458326	0.447578
354.379	0.483145	0.479698	0.462303	0.44796
354.385	0.481138	0.480848	0.465698	0.446513
354.392	0.48211	0.47934	0.465728	0.444876
354.399	0.481694	0.477519	0.463424	0.444606
354.406	0.482238	0.478726	0.461571	0.446405
354.413	0.482639	0.48025	0.46192	0.449327
354.42	0.482366	0.478377	0.462595	0.451333
354.426	0.480883	0.475821	0.460787	0.451806
354.433	0.481437	0.476543	0.457966	0.451769
354.44	0.482456	0.480521	0.457721	0.451391
354.447	0.48	0.484684	0.460602	0.450286
354.454	0.482497	0.484471	0.463206	0.450233
354.461	0.481211	0.481178	0.462442	0.452201
354.467	0.483351	0.482495	0.459193	0.453719
354.474	0.481971	0.488109	0.455983	0.452934
354.481	0.484161	0.488396	0.454875	0.451175
354.488	0.481987	0.479529	0.456625	0.450569
354.495	0.481146	0.469882	0.459415	0.451253
354.502	0.482663	0.467629	0.460684	0.451833
354.508	0.481343	0.467172	0.459982	0.451376
354.515	0.481263	0.461867	0.458606	0.450715
354.522	0.481665	0.460089	0.458385	0.451588
354.529	0.481571	0.469925	0.460609	0.453163
354.536	0.480949	0.481026	0.4638	0.452872
354.543	0.481469	0.480516	0.46616	0.451355
354.549	0.482065	0.474938	0.467795	0.450883
354.556	0.482592	0.476186	0.468621	0.451224
354.563	0.481592	0.481121	0.46886	0.451592
354.57	0.48233	0.483018	0.468566	0.452101
354.577	0.482476	0.48393	0.466986	0.452334
354.584	0.481991	0.484983	0.464835	0.45159
354.59	0.481557	0.482877	0.463888	0.450647
354.597	0.481896	0.478619	0.464527	0.451619
354.604	0.482002	0.474512	0.465654	0.45411
354.611	0.481622	0.470307	0.466465	0.455169
354.618	0.479905	0.469992	0.466849	0.45445
354.625	0.481308	0.477241	0.467166	0.454338
354.631	0.482955	0.487578	0.467793	0.455479
354.638	0.48169	0.493501	0.467904	0.456335
354.645	0.481298	0.491318	0.467244	0.456655
354.652	0.482444	0.484993	0.467575	0.456847
354.659	0.482572	0.482138	0.469047	0.455994
354.666	0.482186	0.483887	0.46907	0.454693
354.672	0.4823	0.484159	0.467451	0.454974
354.679	0.481839	0.479953	0.467097	0.456322
354.686	0.482723	0.475172	0.468588	0.456806
354.693	0.48108	0.472356	0.470512	0.455972
354.7	0.481462	0.4715	0.471262	0.454147
354.707	0.482209	0.473164	0.469227	0.453035
354.713	0.48162	0.474771	0.466775	0.455042
354.72	0.481345	0.472783	0.465932	0.458741
354.727	0.48158	0.468764	0.464389	0.460356
354.734	0.481328	0.468897	0.462958	0.459443
354.741	0.481566	0.475447	0.464251	0.458316
354.748	0.481252	0.481267	0.467117	0.458362
354.754	0.48294	0.480812	0.469214	0.459266
354.761	0.482557	0.478858	0.469466	0.459707
354.768	0.481243	0.480685	0.468691	0.458882
354.775	0.481837	0.481753	0.468852	0.457479
354.782	0.482073	0.476064	0.470099	0.455952
354.789	0.481232	0.4693	0.469904	0.454964
354.796	0.479174	0.468571	0.467871	0.456215
354.802	0.482006	0.468412	0.467548	0.458751
354.809	0.482352	0.46472	0.469403	0.459706
354.816	0.482644	0.462674	0.469744	0.459553
354.823	0.481599	0.46324	0.468147	0.45943
354.83	0.480918	0.466062	0.46685	0.457465
354.837	0.480815	0.472351	0.465837	0.453948
354.843	0.480979	0.47863	0.464498	0.452794
354.85	0.481838	0.484722	0.463263	0.454927
354.857	0.482632	0.490556	0.462659	0.457252
354.864	0.482188	0.491017	0.463601	0.458011
354.871	0.482222	0.487321	0.466447	0.458289
354.878	0.481493	0.485208	0.469784	0.459052
354.884	0.48119	0.484641	0.471887	0.459514
354.891	0.482234	0.481961	0.471605	0.45925
354.898	0.482383	0.479895	0.469785	0.459503
354.905	0.481157	0.482266	0.469195	0.460187
354.912	0.481719	0.481643	0.470041	0.459429
354.919	0.482455	0.473736	0.471389	0.457258
354.925	0.482217	0.469459	0.473791	0.454951
354.932	0.481631	0.47514	0.475441	0.453321
354.939	0.480937	0.48281	0.474492	0.454352
354.946	0.48197	0.485521	0.472567	0.457959
354.953	0.480991	0.482609	0.470906	0.45952
354.96	0.48181	0.478341	0.470074	0.457414
354.966	0.482482	0.479442	0.470999	0.455809
354.973	0.483398	0.483604	0.472806	0.456572
354.98	0.482324	0.486332	0.473634	0.457853
354.987	0.482912	0.490779	0.47313	0.458889
354.994	0.482654	0.494581	0.471972	0.45877
355.001	0.480647	0.489046	0.470647	0.456738
355.007	0.482266	0.474613	0.470223	0.455553
355.014	0.481817	0.463335	0.470717	0.457397
355.021	0.481043	0.462149	0.47044	0.458961
355.028	0.481632	0.46462	0.469911	0.457608
355.035	0.483754	0.468157	0.470176	0.456185
355.042	0.481626	0.474193	0.469601	0.45619
355.048	0.481014	0.477442	0.468191	0.455879
355.055	0.480476	0.476468	0.468446	0.455708
355.062	0.481669	0.474174	0.470792	0.457441
355.069	0.482768	0.471768	0.472926	0.460071
355.076	0.48176	0.473751	0.472826	0.461369
355.083	0.482771	0.483154	0.472042	0.461427
355.089	0.48307	0.492732	0.473123	0.461005
355.096	0.48163	0.493599	0.474615	0.459979
355.103	0.483508	0.488757	0.474422	0.459187
355.11	0.481923	0.485246	0.473022	0.45965
355.117	0.4832	0.48239	0.470438	0.460646
355.124	0.482991	0.478131	0.467539	0.46076
355.13	0.481478	0.475298	0.467544	0.459964
355.137	0.480861	0.477853	0.470353	0.458947
355.144	0.480811	0.485728	0.471719	0.458108
355.151	0.481533	0.495147	0.470137	0.458467
355.158	0.481945	0.50068	0.468818	0.460411
355.165	0.482347	0.498103	0.470496	0.462294
355.171	0.481878	0.489913	0.473504	0.462424
355.178	0.481792	0.48346	0.475224	0.461229
355.185	0.481958	0.482945	0.476105	0.45994
355.192	0.481363	0.485008	0.476852	0.458758
355.199	0.481359	0.48396	0.476261	0.457958
355.206	0.481017	0.480559	0.473543	0.458178
355.213	0.482286	0.478842	0.469833	0.45951
355.219	0.481695	0.478733	0.466533	0.46165
355.226	0.482016	0.478281	0.464702	0.463372
355.233	0.480947	0.477099	0.465158	0.463661
355.24	0.482041	0.477176	0.466448	0.463578
355.247	0.483178	0.482122	0.467108	0.463273
355.254	0.482914	0.489331	0.468161	0.461568
355.26	0.481015	0.490374	0.469568	0.459354
355.267	0.480294	0.483452	0.469585	0.457956
355.274	0.482296	0.476003	0.468337	0.45768
355.281	0.48126	0.474727	0.468044	0.458808
355.288	0.482256	0.476879	0.469311	0.460415
355.295	0.482682	0.47924	0.470218	0.460872
355.301	0.482384	0.484696	0.470436	0.460081
355.308	0.482788	0.488865	0.471049	0.459045
355.315	0.482999	0.485546	0.471862	0.458881
355.322	0.48232	0.482353	0.472871	0.459951
355.329	0.482203	0.48574	0.473394	0.460993
355.336	0.48193	0.487712	0.472435	0.461211
355.342	0.482107	0.483811	0.472251	0.461323
355.349	0.48202	0.481149	0.474602	0.461258
355.356	0.480471	0.481458	0.475922	0.460293
355.363	0.481954	0.480565	0.472658	0.459153
355.37	0.481637	0.478792	0.467307	0.459277
355.377	0.482989	0.476245	0.464636	0.46041
355.383	0.481887	0.471785	0.465915	0.461218
355.39	0.481569	0.469478	0.46929	0.46182
355.397	0.48244	0.472233	0.472488	0.463257
355.404	0.482562	0.474571	0.474502	0.464716
355.411	0.481499	0.473466	0.475142	0.464016
355.418	0.481897	0.472242	0.473846	0.46165
355.424	0.482072	0.470877	0.471009	0.45977
355.431	0.481671	0.467623	0.468504	0.458059
355.438	0.480958	0.465027	0.468534	0.45641
355.445	0.480286	0.466878	0.470734	0.456566
355.452	0.484174	0.471189	0.471026	0.457945
355.459	0.481365	0.474552	0.469087	0.458764
355.465	0.481502	0.478617	0.468783	0.45947
355.472	0.482082	0.482386	0.469253	0.460301
355.479	0.483044	0.482609	0.468687	0.460761
355.486	0.482655	0.480299	0.468836	0.461093
355.493	0.482255	0.475768	0.468831	0.461092
355.5	0.481285	0.471572	0.466906	0.460795
355.506	0.482388	0.471982	0.465108	0.460242
355.513	0.481629	0.470887	0.465318	0.459092
355.52	0.48246	0.466457	0.467955	0.458602
355.527	0.483533	0.46848	0.472537	0.459516
355.534	0.482429	0.474376	0.476075	0.459859
355.541	0.483283	0.474733	0.477381	0.458785
355.547	0.481399	0.472401	0.478	0.458392
355.554	0.481064	0.472366	0.477088	0.459487
355.561	0.480856	0.472642	0.474038	0.46019
355.568	0.481729	0.472756	0.471922	0.459641
355.575	0.481376	0.473396	0.47323	0.459454
355.582	0.481277	0.470759	0.475317	0.460597
355.588	0.481114	0.468455	0.474048	0.461844
355.595	0.481969	0.473196	0.471525	0.462119
355.602	0.4824	0.478124	0.472159	0.461366
355.609	0.481307	0.477632	0.474209	0.460243
355.616	0.481395	0.479432	0.47334	0.459871
355.623	0.482528	0.487632	0.46928	0.460336
355.629	0.482417	0.49297	0.466022	0.460556
355.636	0.482493	0.4886	0.467304	0.460309
355.643	0.481148	0.480189	0.471418	0.460423
355.65	0.48195	0.474423	0.473133	0.460745
355.657	0.48215	0.473016	0.471842	0.461249
355.664	0.480964	0.475658	0.470649	0.462308
355.671	0.481962	0.478739	0.470211	0.462357
355.677	0.481369	0.477897	0.471465	0.461078
355.684	0.481641	0.475133	0.47448	0.460512
355.691	0.48259	0.474922	0.475639	0.460001
355.698	0.4822	0.477006	0.474262	0.457962
355.705	0.48193	0.478435	0.473204	0.456165
355.712	0.482352	0.476204	0.472973	0.456463
355.718	0.482356	0.471172	0.472688	0.458587
355.725	0.482847	0.467539	0.472996	0.461223
355.732	0.480884	0.467817	0.47344	0.462297
355.739	0.481587	0.472197	0.472446	0.461811
355.746	0.481688	0.47648	0.471676	0.461272
355.753	0.481998	0.478631	0.472717	0.460368
355.759	0.483248	0.483222	0.474143	0.459225
355.766	0.482768	0.489464	0.475738	0.458877
355.773	0.483522	0.491267	0.47696	0.45903
355.78	0.482682	0.488876	0.475624	0.459125
355.787	0.48251	0.486948	0.472158	0.459106
355.794	0.480128	0.484012	0.469267	0.458768
355.8	0.481404	0.476504	0.469547	0.458685
355.807	0.48226	0.471869	0.472758	0.459594
355.814	0.480962	0.477057	0.473345	0.459858
355.821	0.481123	0.483543	0.468486	0.458669
355.828	0.482539	0.482622	0.465017	0.458209
355.835	0.481938	0.476092	0.468264	0.45903
355.841	0.482568	0.469757	0.473353	0.460004
355.848	0.480561	0.468074	0.474262	0.4606
355.855	0.481481	0.467568	0.472109	0.4604
355.862	0.481859	0.465222	0.47083	0.460048
355.869	0.482385	0.468376	0.470241	0.460211
355.876	0.481923	0.478736	0.468066	0.459955
355.882	0.482642	0.488126	0.466032	0.459215
355.889	0.481764	0.492703	0.46723	0.458878
355.896	0.48331	0.493015	0.469336	0.458585
355.903	0.483361	0.492606	0.468496	0.458253
355.91	0.483479	0.495488	0.467105	0.458325
355.917	0.48263	0.496509	0.469394	0.458427
355.923	0.482646	0.489542	0.473386	0.458368
355.93	0.482255	0.480771	0.473852	0.458602
355.937	0.482218	0.478331	0.470593	0.459376
355.944	0.482814	0.479614	0.468825	0.460108
355.951	0.481301	0.479917	0.471208	0.460063
355.958	0.483583	0.48081	0.47466	0.459802
355.964	0.483011	0.484441	0.475794	0.46007
355.971	0.483513	0.487918	0.473815	0.46027
355.978	0.481467	0.485764	0.470037	0.460705
355.985	0.481325	0.478219	0.467635	0.462116
355.992	0.481258	0.468913	0.467659	0.463232
355.999	0.482154	0.461728	0.468235	0.463495
356.005	0.482761	0.466111	0.468459	0.463451
356.012	0.485119	0.481486	0.46892	0.462562
356.019	0.481948	0.490071	0.47069	0.460812
356.026	0.482403	0.484814	0.472367	0.45931
356.033	0.482103	0.476054	0.470917	0.458872
356.04	0.481697	0.471774	0.468065	0.459867
356.046	0.482169	0.472032	0.467689	0.461174
356.053	0.481539	0.471646	0.470068	0.460483
356.06	0.483209	0.46864	0.473184	0.458821
356.067	0.482063	0.470083	0.474251	0.459236
356.074	0.482958	0.477796	0.472419	0.460467
356.081	0.481902	0.482829	0.470816	0.459869
356.088	0.4815	0.480981	0.47127	0.458695
356.094	0.480873	0.477921	0.471884	0.458921
356.101	0.480062	0.47713	0.47208	0.460513
356.108	0.48191	0.476854	0.472913	0.462745
356.115	0.482489	0.477069	0.474	0.464412
356.122	0.483529	0.477322	0.475006	0.46407
356.129	0.482847	0.475479	0.475216	0.461688
356.135	0.482401	0.472267	0.472789	0.459326
356.142	0.480582	0.471497	0.469219	0.458216
356.149	0.479973	0.474626	0.468971	0.456903
356.156	0.481331	0.476541	0.472919	0.455475
356.163	0.481911	0.473302	0.476974	0.456318
356.17	0.482065	0.47154	0.478233	0.458191
356.176	0.48254	0.477677	0.478206	0.45804
356.183	0.482389	0.483204	0.477952	0.457334
356.19	0.482926	0.480858	0.47649	0.458049
356.197	0.481155	0.478575	0.474635	0.458769
356.204	0.48296	0.480283	0.474608	0.458982
356.211	0.482178	0.481056	0.475871	0.459233
356.217	0.48138	0.481022	0.474603	0.459511
356.224	0.482678	0.481396	0.46968	0.460091
356.231	0.48144	0.479066	0.464564	0.460172
356.238	0.48209	0.475536	0.46179	0.459527
356.245	0.482286	0.476465	0.461968	0.459767
356.252	0.482325	0.480434	0.465118	0.461143
356.258	0.482066	0.482473	0.469004	0.462351
356.265	0.482295	0.482311	0.470506	0.462701
356.272	0.483017	0.480474	0.46968	0.462389
356.279	0.48219	0.477623	0.469146	0.461401
356.286	0.482469	0.475829	0.470141	0.459716
356.293	0.483185	0.475303	0.471638	0.45839
356.299	0.481883	0.477147	0.472034	0.458878
356.306	0.480337	0.484246	0.471533	0.460929
356.313	0.482628	0.492696	0.471774	0.462266
356.32	0.480847	0.492156	0.471976	0.46202
356.327	0.480084	0.483187	0.47061	0.461384
356.334	0.48154	0.476863	0.469509	0.460625
356.34	0.481325	0.475667	0.469767	0.460042
356.347	0.482809	0.477785	0.469179	0.460494
356.354	0.481249	0.483353	0.467654	0.461595
356.361	0.481497	0.486082	0.467977	0.462855
356.368	0.482669	0.482608	0.470461	0.464029
356.375	0.482457	0.480038	0.472635	0.463859
356.381	0.482162	0.481096	0.473682	0.461784
356.388	0.482992	0.481293	0.474375	0.459954
356.395	0.482466	0.47923	0.47448	0.460546
356.402	0.481539	0.475844	0.473132	0.462291
356.409	0.482078	0.471736	0.470896	0.462603
356.416	0.48366	0.470277	0.470411	0.461599
356.422	0.482419	0.472991	0.47212	0.460791
356.429	0.482849	0.473286	0.472609	0.459846
356.436	0.482272	0.470293	0.470594	0.458572
356.443	0.481329	0.473315	0.468723	0.458846
356.45	0.481357	0.48222	0.468592	0.460561
356.457	0.481859	0.487521	0.469637	0.461173
356.463	0.482035	0.485605	0.471442	0.46112
356.47	0.482065	0.481077	0.473176	0.462356
356.477	0.481576	0.479071	0.47388	0.463457
356.484	0.481631	0.480987	0.47376	0.462576
356.491	0.483619	0.48678	0.473489	0.461158
356.498	0.483448	0.491825	0.473341	0.461045
356.504	0.482418	0.491307	0.472268	0.461672
356.511	0.481341	0.488564	0.469629	0.462124
356.518	0.482797	0.486459	0.46801	0.462538
356.525	0.481422	0.485513	0.469597	0.463058
356.532	0.480287	0.485688	0.47161	0.464059
356.539	0.480458	0.482148	0.471141	0.465329
356.546	0.481552	0.477304	0.469995	0.465327
356.552	0.481167	0.478718	0.470494	0.463743
356.559	0.482495	0.481635	0.472615	0.461727
356.566	0.482228	0.481545	0.475629	0.460353
356.573	0.480797	0.484392	0.478085	0.460807
356.58	0.481631	0.489191	0.478095	0.462312
356.587	0.48162	0.485594	0.475792	0.461724
356.593	0.481562	0.475144	0.473394	0.458928
356.6	0.482994	0.472186	0.47213	0.457384
356.607	0.481404	0.478096	0.471142	0.45759
356.614	0.481485	0.482043	0.469592	0.458006
356.621	0.481726	0.484258	0.468124	0.45948
356.628	0.482304	0.487451	0.468398	0.461617
356.634	0.482752	0.485874	0.471256	0.462252
356.641	0.4822	0.481327	0.474854	0.461782
356.648	0.48382	0.480056	0.476171	0.461635
356.655	0.482921	0.480314	0.474218	0.461404
356.662	0.480397	0.479234	0.471492	0.45998
356.669	0.480696	0.476697	0.471235	0.458028
356.675	0.481024	0.473606	0.473261	0.457866
356.682	0.482673	0.472571	0.475166	0.460109
356.689	0.48258	0.477249	0.475108	0.462782
356.696	0.481699	0.484722	0.473678	0.463644
356.703	0.48078	0.485871	0.473514	0.462419
356.71	0.483408	0.482273	0.474071	0.461095
356.716	0.48281	0.483674	0.473753	0.460671
356.723	0.481538	0.488386	0.474757	0.460485
356.73	0.482498	0.485334	0.475996	0.460542
356.737	0.482328	0.475415	0.473745	0.460337
356.744	0.481953	0.47211	0.471437	0.459111
356.751	0.482578	0.476323	0.472702	0.457623
356.757	0.48191	0.478917	0.473201	0.456775
356.764	0.48122	0.479265	0.47036	0.457842
356.771	0.48354	0.479324	0.469097	0.461104
356.778	0.481555	0.479395	0.471657	0.463188
356.785	0.481167	0.479775	0.473265	0.462361
356.792	0.483125	0.479012	0.47143	0.460991
356.798	0.481436	0.477633	0.468395	0.460148
356.805	0.481185	0.476561	0.466837	0.459664
356.812	0.48138	0.474473	0.468277	0.460381
356.819	0.482636	0.472451	0.471004	0.462005
356.826	0.483874	0.472738	0.472947	0.462751
356.833	0.483004	0.47622	0.474072	0.462665
356.839	0.482823	0.483841	0.472967	0.463616
356.846	0.481455	0.490564	0.470298	0.465074
356.853	0.482122	0.486735	0.470393	0.464336
356.86	0.482067	0.474864	0.472043	0.461538
356.867	0.481524	0.467375	0.471238	0.459732
356.874	0.482361	0.467694	0.470842	0.46005
356.88	0.484009	0.470727	0.473545	0.461884
356.887	0.483347	0.473352	0.476201	0.464253
356.894	0.482815	0.475152	0.477094	0.464874
356.901	0.482446	0.476395	0.477496	0.463762
356.908	0.481664	0.477022	0.476639	0.463247
356.915	0.482285	0.475054	0.473586	0.462786
356.921	0.481827	0.470476	0.472186	0.461235
356.928	0.483375	0.469561	0.475033	0.460359
356.935	0.482642	0.474782	0.477199	0.460486
356.942	0.482241	0.477936	0.475562	0.46036
356.949	0.481623	0.474344	0.473675	0.461508
356.956	0.481915	0.470367	0.473374	0.463987
356.963	0.481261	0.473452	0.473353	0.464408
356.969	0.481581	0.482171	0.473127	0.462542
356.976	0.482364	0.486258	0.473263	0.461774
356.983	0.482162	0.483058	0.473909	0.463107
356.99	0.480749	0.480766	0.474504	0.463818
356.997	0.483061	0.480911	0.475077	0.462303
357.004	0.481736	0.481285	0.475042	0.459813
357.01	0.481481	0.48319	0.473902	0.457992
357.017	0.481606	0.48525	0.472907	0.45825
357.024	0.481358	0.485922	0.472588	0.459678
357.031	0.482246	0.48427	0.472626	0.459742
357.038	0.481739	0.479346	0.473481	0.459002
357.045	0.482121	0.475693	0.475249	0.459015
357.051	0.482433	0.477686	0.476408	0.459478
357.058	0.481612	0.483598	0.475539	0.45964
357.065	0.482212	0.48884	0.473217	0.45942
[truncated: 49 more rows]

## Sheet: Fig. 4c
Ts T1 relaxation data	time (s)	Intensity (rel.) Ts relaxation	Intensity (rel.) T1 relaxation	time (s)	fitted Ts relaxation	fitted T1 relaxation		Ts T1 relaxation data	time (s)	Intensity (rel.) Ts relaxation	Intensity (rel.) T1 relaxation	time (s)	fitted Ts relaxation	fitted T1 relaxation
for glycines	0.01	1	-0.951475	0	0.9859	-0.9774		for glycines	0.01	1	-0.956023	0	1.002	-0.9922
with epsilon = 1.3	0.02	0.957068	-0.944552	0.01	0.981179	-0.957137		with epsilon = 0.7	0.02	0.98281	-0.985937	0.01	0.996431	-0.971924
	0.04	0.974469	-0.901577	0.02	0.976481	-0.937082			0.04	0.982541	-0.909902	0.02	0.990894	-0.951854
	0.08	0.946214	-0.829209	0.03	0.971805	-0.917233			0.08	0.972589	-0.824923	0.03	0.985387	-0.931988
	0.16	0.935336	-0.677711	0.04	0.967151	-0.897587			0.16	0.909876	-0.707459	0.04	0.979911	-0.912325
	0.32	0.82852	-0.404649	0.05	0.96252	-0.878142			0.32	0.830205	-0.403946	0.05	0.974465	-0.892861
	0.64	0.704674	-0.019606	0.06	0.957911	-0.858896			0.64	0.701718	-0.0335406	0.06	0.969049	-0.873596
	1.28	0.538186	0.463871	0.07	0.953324	-0.839848			1.28	0.493401	0.434911	0.07	0.963664	-0.854527
	2.56	0.293276	0.846343	0.08	0.948759	-0.820995			2.56	0.244203	0.874725	0.08	0.958308	-0.835652
	5.12	0.0928031	1.0012	0.09	0.944216	-0.802335			5.12	0.0521284	0.984264	0.09	0.952982	-0.816969
				0.1	0.939695	-0.783866						0.1	0.947686	-0.798476
				0.11	0.935195	-0.765586						0.11	0.942419	-0.780171
				0.12	0.930717	-0.747494						0.12	0.937182	-0.762053
				0.13	0.92626	-0.729587						0.13	0.931973	-0.744119
				0.14	0.921825	-0.711864						0.14	0.926794	-0.726368
				0.15	0.91741	-0.694322						0.15	0.921643	-0.708797
				0.16	0.913017	-0.67696						0.16	0.916521	-0.691405
				0.17	0.908645	-0.659776						0.17	0.911428	-0.67419
				0.18	0.904294	-0.642768						0.18	0.906362	-0.65715
				0.19	0.899964	-0.625935						0.19	0.901325	-0.640284
				0.2	0.895655	-0.609274						0.2	0.896316	-0.62359
				0.21	0.891366	-0.592783						0.21	0.891335	-0.607065
				0.22	0.887098	-0.576462						0.22	0.886381	-0.590709
				0.23	0.88285	-0.560307						0.23	0.881455	-0.574519
				0.24	0.878622	-0.544319						0.24	0.876557	-0.558493
				0.25	0.874415	-0.528494						0.25	0.871685	-0.542631
				0.26	0.870228	-0.512831						0.26	0.866841	-0.526931
				0.27	0.866061	-0.497329						0.27	0.862023	-0.51139
				0.28	0.861914	-0.481986						0.28	0.857233	-0.496007
				0.29	0.857786	-0.4668						0.29	0.852469	-0.480781
				0.3	0.853679	-0.451769						0.3	0.847731	-0.46571
				0.31	0.849591	-0.436893						0.31	0.84302	-0.450792
				0.32	0.845523	-0.422169						0.32	0.838335	-0.436026
				0.33	0.841474	-0.407595						0.33	0.833676	-0.42141
				0.34	0.837444	-0.393172						0.34	0.829042	-0.406943
				0.35	0.833434	-0.378896						0.35	0.824435	-0.392624
				0.36	0.829443	-0.364766						0.36	0.819853	-0.37845
				0.37	0.825472	-0.350781						0.37	0.815297	-0.36442
				0.38	0.821519	-0.336939						0.38	0.810766	-0.350533
				0.39	0.817585	-0.323239						0.39	0.80626	-0.336788
				0.4	0.81367	-0.30968						0.4	0.801779	-0.323182
				0.41	0.809774	-0.29626						0.41	0.797323	-0.309715
				0.42	0.805896	-0.282977						0.42	0.792892	-0.296385
				0.43	0.802037	-0.26983						0.43	0.788486	-0.283191
				0.44	0.798197	-0.256818						0.44	0.784104	-0.27013
				0.45	0.794374	-0.243939						0.45	0.779746	-0.257203
				0.46	0.790571	-0.231192						0.46	0.775413	-0.244408
				0.47	0.786785	-0.218576						0.47	0.771103	-0.231742
				0.48	0.783017	-0.206089						0.48	0.766818	-0.219206
				0.49	0.779268	-0.19373						0.49	0.762556	-0.206797
				0.5	0.775536	-0.181498						0.5	0.758318	-0.194514
				0.51	0.771823	-0.169391						0.51	0.754104	-0.182357
				0.52	0.768127	-0.157408						0.52	0.749913	-0.170323
				0.53	0.764449	-0.145548						0.53	0.745745	-0.158411
				0.54	0.760788	-0.133809						0.54	0.741601	-0.146621
				0.55	0.757145	-0.122191						0.55	0.737479	-0.134951
				0.56	0.75352	-0.110692						0.56	0.733381	-0.1234
				0.57	0.749911	-0.0993102						0.57	0.729305	-0.111966
				0.58	0.74632	-0.0880454						0.58	0.725252	-0.100649
				0.59	0.742747	-0.076896						0.59	0.721221	-0.0894463
				0.6	0.73919	-0.0658609						0.6	0.717213	-0.078358
				0.61	0.73565	-0.0549389						0.61	0.713227	-0.0673827
				0.62	0.732128	-0.0441288						0.62	0.709264	-0.056519
				0.63	0.728622	-0.0334295						0.63	0.705322	-0.0457659
				0.64	0.725133	-0.0228398						0.64	0.701402	-0.0351223
				0.65	0.721661	-0.0123586						0.65	0.697504	-0.0245869
				0.66	0.718205	-0.00198482						0.66	0.693628	-0.0141589
				0.67	0.714766	0.00828266						0.67	0.689773	-0.0038369
				0.68	0.711343	0.0184449						0.68	0.685939	0.00638001
				0.69	0.707937	0.028503						0.69	0.682127	0.0164929
				0.7	0.704547	0.0384581						0.7	0.678336	0.0265029
				0.71	0.701173	0.0483112						0.71	0.674567	0.036411
				0.72	0.697816	0.0580632						0.72	0.670818	0.0462183
				0.73	0.694474	0.0677154						0.73	0.66709	0.0559257
				0.74	0.691149	0.0772687						0.74	0.663382	0.0655344
				0.75	0.687839	0.086724						0.75	0.659695	0.0750452
				0.76	0.684545	0.0960825						0.76	0.656029	0.0844593
				0.77	0.681267	0.105345						0.77	0.652383	0.0937775
				0.78	0.678005	0.114513						0.78	0.648758	0.103001
				0.79	0.674759	0.123586						0.79	0.645152	0.11213
				0.8	0.671527	0.132567						0.8	0.641567	0.121167
				0.81	0.668312	0.141456						0.81	0.638001	0.130112
				0.82	0.665112	0.150253						0.82	0.634456	0.138965
				0.83	0.661927	0.158961						0.83	0.63093	0.147729
				0.84	0.658757	0.167579						0.84	0.627423	0.156403
				0.85	0.655603	0.176109						0.85	0.623936	0.164989
				0.86	0.652463	0.184552						0.86	0.620469	0.173488
				0.87	0.649339	0.192908						0.87	0.617021	0.1819
				0.88	0.64623	0.201178						0.88	0.613591	0.190226
				0.89	0.643135	0.209364						0.89	0.610181	0.198468
				0.9	0.640056	0.217465						0.9	0.60679	0.206626
				0.91	0.636991	0.225484						0.91	0.603418	0.214701
				0.92	0.63394	0.233421						0.92	0.600065	0.222693
				0.93	0.630905	0.241276						0.93	0.59673	0.230605
				0.94	0.627884	0.249051						0.94	0.593413	0.238436
				0.95	0.624877	0.256746						0.95	0.590116	0.246187
				0.96	0.621885	0.264362						0.96	0.586836	0.253859
				0.97	0.618907	0.2719						0.97	0.583575	0.261453
				0.98	0.615943	0.279361						0.98	0.580331	0.26897
				0.99	0.612994	0.286746						0.99	0.577106	0.27641
				1	0.610059	0.294054						1	0.573899	0.283775
				1.01	0.607137	0.301288						1.01	0.570709	0.291064
				1.02	0.60423	0.308448						1.02	0.567538	0.29828
				1.03	0.601337	0.315535						1.03	0.564384	0.305422
				1.04	0.598457	0.322548						1.04	0.561247	0.312491
				1.05	0.595591	0.32949						1.05	0.558128	0.319488
				1.06	0.592739	0.336361						1.06	0.555026	0.326415
				1.07	0.589901	0.343162						1.07	0.551942	0.33327
				1.08	0.587076	0.349892						1.08	0.548874	0.340056
				1.09	0.584265	0.356554						1.09	0.545824	0.346773
				1.1	0.581467	0.363147						1.1	0.54279	0.353421
				1.11	0.578683	0.369673						1.11	0.539774	0.360002
				1.12	0.575912	0.376132						1.12	0.536774	0.366516
				1.13	0.573154	0.382525						1.13	0.533791	0.372963
				1.14	0.57041	0.388853						1.14	0.530824	0.379345
				1.15	0.567678	0.395115						1.15	0.527874	0.385662
				1.16	0.56496	0.401313						1.16	0.524941	0.391915
				1.17	0.562255	0.407448						1.17	0.522023	0.398104
				1.18	0.559562	0.41352						1.18	0.519122	0.40423
				1.19	0.556883	0.41953						1.19	0.516237	0.410294
				1.2	0.554216	0.425478						1.2	0.513368	0.416296
				1.21	0.551562	0.431365						1.21	0.510515	0.422236
				1.22	0.548921	0.437192						1.22	0.507678	0.428117
				1.23	0.546293	0.442959						1.23	0.504857	0.433937
				1.24	0.543677	0.448667						1.24	0.502051	0.439699
				1.25	0.541073	0.454317						1.25	0.499261	0.445401
				1.26	0.538482	0.459909						1.26	0.496486	0.451046
				1.27	0.535904	0.465443						1.27	0.493727	0.456633
				1.28	0.533338	0.470921						1.28	0.490983	0.462163
				1.29	0.530784	0.476342						1.29	0.488254	0.467637
				1.3	0.528242	0.481708						1.3	0.485541	0.473056
				1.31	0.525713	0.487019						1.31	0.482842	0.478419
				1.32	0.523195	0.492276						1.32	0.480159	0.483727
				1.33	0.52069	0.497479						1.33	0.477491	0.488982
				1.34	0.518197	0.502628						1.34	0.474837	0.494183
				1.35	0.515715	0.507725						1.35	0.472198	0.499331
				1.36	0.513246	0.512769						1.36	0.469574	0.504427
				1.37	0.510788	0.517762						1.37	0.466964	0.509471
				1.38	0.508342	0.522703						1.38	0.464369	0.514463
				1.39	0.505908	0.527594						1.39	0.461788	0.519405
				1.4	0.503486	0.532435						1.4	0.459222	0.524296
				1.41	0.501075	0.537226						1.41	0.45667	0.529138
				1.42	0.498675	0.541968						1.42	0.454132	0.53393
				1.43	0.496287	0.546662						1.43	0.451608	0.538674
				1.44	0.493911	0.551307						1.44	0.449098	0.543369
				1.45	0.491546	0.555905						1.45	0.446602	0.548017
				1.46	0.489192	0.560456						1.46	0.44412	0.552617
				1.47	0.486849	0.56496						1.47	0.441652	0.55717
				1.48	0.484518	0.569418						1.48	0.439198	0.561678
				1.49	0.482198	0.57383						1.49	0.436757	0.566139
				1.5	0.479889	0.578197						1.5	0.434329	0.570555
				1.51	0.477591	0.582519						1.51	0.431916	0.574925
				1.52	0.475304	0.586797						1.52	0.429515	0.579252
				1.53	0.473028	0.591032						1.53	0.427128	0.583534
				1.54	0.470763	0.595222						1.54	0.424754	0.587773
				1.55	0.468509	0.59937						1.55	0.422394	0.591968
				1.56	0.466265	0.603475						1.56	0.420046	0.596121
				1.57	0.464033	0.607539						1.57	0.417712	0.600232
				1.58	0.461811	0.61156						1.58	0.415391	0.604301
				1.59	0.459599	0.615541						1.59	0.413082	0.608328
				1.6	0.457398	0.61948						1.6	0.410786	0.612314
				1.61	0.455208	0.623379						1.61	0.408503	0.61626
				1.62	0.453028	0.627239						1.62	0.406233	0.620166
				1.63	0.450859	0.631058						1.63	0.403976	0.624032
				1.64	0.4487	0.634839						1.64	0.40173	0.627858
				1.65	0.446552	0.638581						1.65	0.399498	0.631646
				1.66	0.444413	0.642284						1.66	0.397278	0.635395
				1.67	0.442285	0.64595						1.67	0.39507	0.639106
				1.68	0.440167	0.649578						1.68	0.392874	0.642779
				1.69	0.43806	0.653169						1.69	0.390691	0.646415
				1.7	0.435962	0.656723						1.7	0.388519	0.650013
				1.71	0.433874	0.66024						1.71	0.38636	0.653576
				1.72	0.431797	0.663722						1.72	0.384213	0.657101
				1.73	0.429729	0.667168						1.73	0.382078	0.660591
				1.74	0.427671	0.670578						1.74	0.379954	0.664046
				1.75	0.425623	0.673954						1.75	0.377843	0.667465
				1.76	0.423585	0.677295						1.76	0.375743	0.67085
				1.77	0.421557	0.680602						1.77	0.373655	0.6742
				1.78	0.419538	0.683875						1.78	0.371578	0.677516
				1.79	0.417529	0.687114						1.79	0.369513	0.680798
				1.8	0.41553	0.69032						1.8	0.36746	0.684047
				1.81	0.41354	0.693494						1.81	0.365417	0.687262
				1.82	0.41156	0.696635						1.82	0.363387	0.690445
				1.83	0.409589	0.699743						1.83	0.361367	0.693596
				1.84	0.407628	0.70282						1.84	0.359359	0.696714
				1.85	0.405676	0.705865						1.85	0.357362	0.699801
				1.86	0.403733	0.708879						1.86	0.355376	0.702857
				1.87	0.4018	0.711862						1.87	0.353401	0.705881
				1.88	0.399876	0.714815						1.88	0.351437	0.708874
				1.89	0.397961	0.717737						1.89	0.349483	0.711837
				1.9	0.396056	0.72063						1.9	0.347541	0.71477
				1.91	0.394159	0.723492						1.91	0.34561	0.717673
				1.92	0.392272	0.726326						1.92	0.343689	0.720547
				1.93	0.390393	0.72913						1.93	0.341779	0.723391
				1.94	0.388524	0.731906						1.94	0.33988	0.726206
				1.95	0.386664	0.734653						1.95	0.337991	0.728993
				1.96	0.384812	0.737372						1.96	0.336112	0.731751
				1.97	0.382969	0.740063						1.97	0.334244	0.734481
				1.98	0.381135	0.742727						1.98	0.332387	0.737184
				1.99	0.37931	0.745363						1.99	0.33054	0.739859
				2	0.377494	0.747973						2	0.328703	0.742506
				2.01	0.375686	0.750555						2.01	0.326876	0.745127
				2.02	0.373887	0.753111						2.02	0.325059	0.747721
				2.03	0.372097	0.755641						2.03	0.323253	0.750289
				2.04	0.370315	0.758145						2.04	0.321456	0.75283
				2.05	0.368542	0.760623						2.05	0.31967	0.755346
				2.06	0.366777	0.763076						2.06	0.317893	0.757836
				2.07	0.365021	0.765504						2.07	0.316126	0.760301
				2.08	0.363273	0.767907						2.08	0.31437	0.76274
				2.09	0.361534	0.770285						2.09	0.312622	0.765155
				2.1	0.359802	0.772639						2.1	0.310885	0.767545
				2.11	0.358079	0.774969						2.11	0.309157	0.769911
				2.12	0.356365	0.777275						2.12	0.307439	0.772253
				2.13	0.354658	0.779557						2.13	0.305731	0.774571
				2.14	0.35296	0.781816						2.14	0.304031	0.776865
				2.15	0.35127	0.784052						2.15	0.302342	0.779137
				2.16	0.349588	0.786265						2.16	0.300662	0.781384
				2.17	0.347914	0.788455						2.17	0.298991	0.783609
				2.18	0.346248	0.790623						2.18	0.297329	0.785812
				2.19	0.34459	0.792768						2.19	0.295677	0.787992
				2.2	0.34294	0.794892						2.2	0.294033	0.79015
				2.21	0.341298	0.796993						2.21	0.292399	0.792285
				2.22	0.339663	0.799074						2.22	0.290774	0.7944
				2.23	0.338037	0.801133						2.23	0.289158	0.796492
				2.24	0.336418	0.80317						2.24	0.287551	0.798563
				2.25	0.334807	0.805187						2.25	0.285953	0.800614
				2.26	0.333204	0.807184						2.26	0.284364	0.802643
				2.27	0.331608	0.809159						2.27	0.282784	0.804652
				2.28	0.330021	0.811115						2.28	0.281212	0.80664
				2.29	0.32844	0.813051						2.29	0.279649	0.808608
				2.3	0.326868	0.814966						2.3	0.278095	0.810556
				2.31	0.325302	0.816862						2.31	0.27655	0.812484
				2.32	0.323745	0.818739						2.32	0.275013	0.814392
				2.33	0.322194	0.820596						2.33	0.273484	0.816281
				2.34	0.320652	0.822435						2.34	0.271964	0.818151
				2.35	0.319116	0.824254						2.35	0.270453	0.820002
				2.36	0.317588	0.826055						2.36	0.26895	0.821834
				2.37	0.316067	0.827838						2.37	0.267455	0.823647
				2.38	0.314554	0.829602						2.38	0.265969	0.825442
				2.39	0.313047	0.831348						2.39	0.264491	0.827219
				2.4	0.311548	0.833076						2.4	0.263021	0.828978
				2.41	0.310057	0.834787						2.41	0.261559	0.830718
				2.42	0.308572	0.83648						2.42	0.260105	0.832441
				2.43	0.307094	0.838155						2.43	0.25866	0.834147
				2.44	0.305624	0.839814						2.44	0.257222	0.835835
				2.45	0.30416	0.841455						2.45	0.255793	0.837505
				2.46	0.302704	0.84308						2.46	0.254371	0.839159
				2.47	0.301254	0.844688						2.47	0.252958	0.840796
				2.48	0.299812	0.846279						2.48	0.251552	0.842417
				2.49	0.298376	0.847854						2.49	0.250154	0.84402
				2.5	0.296947	0.849413						2.5	0.248764	0.845608
				2.51	0.295525	0.850957						2.51	0.247381	0.847179
				2.52	0.29411	0.852484						2.52	0.246006	0.848735
				2.53	0.292702	0.853995						2.53	0.244639	0.850274
				2.54	0.2913	0.855492						2.54	0.24328	0.851798
				2.55	0.289905	0.856972						2.55	0.241928	0.853307
				2.56	0.288517	0.858438						2.56	0.240583	0.8548
				2.57	0.287136	0.859889						2.57	0.239246	0.856277
				2.58	0.285761	0.861324						2.58	0.237916	0.85774
				2.59	0.284392	0.862745						2.59	0.236594	0.859188
				2.6	0.283031	0.864152						2.6	0.235279	0.860621
				2.61	0.281675	0.865544						2.61	0.233972	0.86204
				2.62	0.280326	0.866922						2.62	0.232671	0.863444
				2.63	0.278984	0.868285						2.63	0.231378	0.864834
				2.64	0.277648	0.869635						2.64	0.230092	0.86621
				2.65	0.276319	0.870971						2.65	0.228814	0.867571
				2.66	0.274996	0.872293						2.66	0.227542	0.868919
				2.67	0.273679	0.873602						2.67	0.226278	0.870253
				2.68	0.272368	0.874897						2.68	0.22502	0.871574
				2.69	0.271064	0.876179						2.69	0.223769	0.872881
				2.7	0.269766	0.877448						2.7	0.222526	0.874175
				2.71	0.268474	0.878703						2.71	0.221289	0.875455
				2.72	0.267189	0.879946						2.72	0.220059	0.876723
				2.73	0.265909	0.881177						2.73	0.218836	0.877978
				2.74	0.264636	0.882394						2.74	0.21762	0.87922
				2.75	0.263369	0.883599						2.75	0.216411	0.880449
				2.76	0.262108	0.884792						2.76	0.215208	0.881666
				2.77	0.260852	0.885973						2.77	0.214012	0.88287
				2.78	0.259603	0.887141						2.78	0.212823	0.884062
				2.79	0.25836	0.888298						2.79	0.21164	0.885242
				2.8	0.257123	0.889442						2.8	0.210464	0.88641
				2.81	0.255892	0.890575						2.81	0.209294	0.887566
				2.82	0.254667	0.891696						2.82	0.208131	0.888711
				2.83	0.253447	0.892806						2.83	0.206974	0.889843
				2.84	0.252233	0.893905						2.84	0.205824	0.890964
				2.85	0.251026	0.894992						2.85	0.20468	0.892074
				2.86	0.249824	0.896068						2.86	0.203543	0.893173
				2.87	0.248627	0.897133						2.87	0.202411	0.89426
				2.88	0.247437	0.898187						2.88	0.201287	0.895336
				2.89	0.246252	0.89923						2.89	0.200168	0.896401
				2.9	0.245073	0.900263						2.9	0.199055	0.897456
				2.91	0.243899	0.901285						2.91	0.197949	0.898499
				2.92	0.242731	0.902296						2.92	0.196849	0.899532
				2.93	0.241569	0.903298						2.93	0.195755	0.900555
				2.94	0.240412	0.904289						2.94	0.194667	0.901567
				2.95	0.239261	0.905269						2.95	0.193585	0.902569
				2.96	0.238115	0.90624						2.96	0.192509	0.903561
				2.97	0.236975	0.907201						2.97	0.19144	0.904542
				2.98	0.23584	0.908152						2.98	0.190376	0.905514
				2.99	0.234711	0.909093						2.99	0.189318	0.906475
				3	0.233587	0.910024						3	0.188266	0.907427
				3.01	0.232469	0.910946						3.01	0.187219	0.908369
				3.02	0.231355	0.911859						3.02	0.186179	0.909302
				3.03	0.230248	0.912762						3.03	0.185144	0.910225
				3.04	0.229145	0.913656						3.04	0.184115	0.911139
				3.05	0.228048	0.914541						3.05	0.183092	0.912043
				3.06	0.226956	0.915417						3.06	0.182074	0.912938
				3.07	0.225869	0.916283						3.07	0.181063	0.913825
				3.08	0.224787	0.917141						3.08	0.180056	0.914702
				3.09	0.223711	0.91799						3.09	0.179056	0.91557
				3.1	0.22264	0.918831						3.1	0.17806	0.916429
				3.11	0.221574	0.919662						3.11	0.177071	0.91728
				3.12	0.220513	0.920486						3.12	0.176087	0.918122
				3.13	0.219457	0.9213						3.13	0.175108	0.918955
				3.14	0.218406	0.922107						3.14	0.174135	0.91978
				3.15	0.21736	0.922905						3.15	0.173167	0.920596
				3.16	0.216319	0.923695						3.16	0.172205	0.921404
				3.17	0.215283	0.924477						3.17	0.171248	0.922204
				3.18	0.214252	0.925251						3.18	0.170296	0.922996
				3.19	0.213226	0.926017						3.19	0.16935	0.92378
				3.2	0.212205	0.926775						3.2	0.168409	0.924556
				3.21	0.211189	0.927525						3.21	0.167473	0.925324
				3.22	0.210178	0.928268						3.22	0.166542	0.926084
				3.23	0.209172	0.929003						3.23	0.165616	0.926836
				3.24	0.20817	0.92973						3.24	0.164696	0.927581
				3.25	0.207173	0.930451						3.25	0.163781	0.928318
				3.26	0.206181	0.931163						3.26	0.16287	0.929047
				3.27	0.205194	0.931869						3.27	0.161965	0.929769
				3.28	0.204211	0.932567						3.28	0.161065	0.930484
				3.29	0.203233	0.933258						3.29	0.16017	0.931192
				3.3	0.20226	0.933942						3.3	0.15928	0.931892
				3.31	0.201292	0.934619						3.31	0.158395	0.932585
				3.32	0.200328	0.935289						3.32	0.157514	0.933271
				3.33	0.199369	0.935952						3.33	0.156639	0.93395
				3.34	0.198414	0.936608						3.34	0.155769	0.934623
				3.35	0.197464	0.937258						3.35	0.154903	0.935288
				3.36	0.196518	0.9379						3.36	0.154042	0.935947
				3.37	0.195577	0.938537						3.37	0.153186	0.936599
				3.38	0.194641	0.939167						3.38	0.152335	0.937244
				3.39	0.193709	0.93979						3.39	0.151488	0.937883
				3.4	0.192781	0.940407						3.4	0.150646	0.938515
				3.41	0.191858	0.941018						3.41	0.149809	0.939141
				3.42	0.190939	0.941622						3.42	0.148976	0.93976
				3.43	0.190025	0.94222						3.43	0.148148	0.940373
				3.44	0.189115	0.942812						3.44	0.147325	0.94098
				3.45	0.188209	0.943398						3.45	0.146506	0.941581
				3.46	0.187308	0.943978						3.46	0.145692	0.942175
				3.47	0.186411	0.944552						3.47	0.144882	0.942764
				3.48	0.185519	0.945121						3.48	0.144077	0.943346
				3.49	0.18463	0.945683						3.49	0.143276	0.943923
				3.5	0.183746	0.94624						3.5	0.14248	0.944494
				3.51	0.182866	0.94679						3.51	0.141688	0.945059
				3.52	0.181991	0.947336						3.52	0.140901	0.945618
				3.53	0.181119	0.947875						3.53	0.140118	0.946171
				3.54	0.180252	0.948409						3.54	0.139339	0.946719
				3.55	0.179389	0.948938						3.55	0.138565	0.947262
				3.56	0.17853	0.949461						3.56	0.137795	0.947798
				3.57	0.177675	0.949979						3.57	0.137029	0.94833
				3.58	0.176824	0.950492						3.58	0.136267	0.948856
				3.59	0.175977	0.950999						3.59	0.13551	0.949376
				3.6	0.175135	0.951501						3.6	0.134757	0.949891
				3.61	0.174296	0.951998						3.61	0.134008	0.950401
				3.62	0.173461	0.95249						3.62	0.133263	0.950906
				3.63	0.172631	0.952977						3.63	0.132523	0.951406
				3.64	0.171804	0.953459						3.64	0.131786	0.9519
				3.65	0.170981	0.953936						3.65	0.131054	0.95239
				3.66	0.170163	0.954408						3.66	0.130326	0.952874
				3.67	0.169348	0.954875						3.67	0.129601	0.953354
				3.68	0.168537	0.955337						3.68	0.128881	0.953829
				3.69	0.16773	0.955795						3.69	0.128165	0.954299
				3.7	0.166927	0.956248						3.7	0.127452	0.954764
				3.71	0.166127	0.956696						3.71	0.126744	0.955224
				3.72	0.165332	0.95714						3.72	0.12604	0.95568
				3.73	0.16454	0.957579						3.73	0.125339	0.956131
				3.74	0.163752	0.958014						3.74	0.124643	0.956578
				3.75	0.162968	0.958444						3.75	0.12395	0.95702
				3.76	0.162188	0.95887						3.76	0.123261	0.957457
				3.77	0.161411	0.959291						3.77	0.122576	0.95789
				3.78	0.160638	0.959709						3.78	0.121895	0.958319
				3.79	0.159869	0.960121						3.79	0.121217	0.958743
				3.8	0.159103	0.96053						3.8	0.120544	0.959163
				3.81	0.158342	0.960935						3.81	0.119874	0.959578
				3.82	0.157583	0.961335						3.82	0.119208	0.95999
				3.83	0.156829	0.961731						3.83	0.118545	0.960397
				3.84	0.156078	0.962123						3.84	0.117886	0.9608
				3.85	0.15533	0.962511						3.85	0.117231	0.961199
				3.86	0.154587	0.962896						3.86	0.11658	0.961594
				3.87	0.153846	0.963276						3.87	0.115932	0.961985
				3.88	0.15311	0.963652						3.88	0.115288	0.962372
				3.89	0.152377	0.964025						3.89	0.114647	0.962755
				3.9	0.151647	0.964393						3.9	0.11401	0.963134
				3.91	0.150921	0.964758						3.91	0.113376	0.963509
				3.92	0.150198	0.965119						3.92	0.112746	0.96388
				3.93	0.149479	0.965477						3.93	0.112119	0.964248
				3.94	0.148763	0.96583						3.94	0.111496	0.964612
				3.95	0.148051	0.96618						3.95	0.110877	0.964972
				3.96	0.147342	0.966527						3.96	0.11026	0.965329
				3.97	0.146636	0.96687						3.97	0.109648	0.965681
				3.98	0.145934	0.96721						3.98	0.109038	0.966031
				3.99	0.145235	0.967546						3.99	0.108432	0.966377
				4	0.14454	0.967878						4	0.10783	0.966719
				4.01	0.143848	0.968207						4.01	0.10723	0.967057
				4.02	0.143159	0.968533						4.02	0.106635	0.967393
				4.03	0.142473	0.968855						4.03	0.106042	0.967725
				4.04	0.141791	0.969175						4.04	0.105453	0.968053
				4.05	0.141112	0.96949						4.05	0.104867	0.968378
				4.06	0.140436	0.969803						4.06	0.104284	0.9687
				4.07	0.139764	0.970113						4.07	0.103704	0.969019
				4.08	0.139095	0.970419						4.08	0.103128	0.969334
				4.09	0.138429	0.970722						4.09	0.102555	0.969646
				4.1	0.137766	0.971022						4.1	0.101985	0.969955
				4.11	0.137106	0.971319						4.11	0.101418	0.970261
				4.12	0.13645	0.971613						4.12	0.100854	0.970564
				4.13	0.135796	0.971904						4.13	0.100294	0.970863
				4.14	0.135146	0.972192						4.14	0.0997365	0.97116
				4.15	0.134499	0.972477						4.15	0.0991822	0.971453
				4.16	0.133855	0.972759						4.16	0.098631	0.971744
				4.17	0.133214	0.973038						4.17	0.0980828	0.972031
				4.18	0.132576	0.973314						4.18	0.0975377	0.972316
				4.19	0.131941	0.973587						4.19	0.0969957	0.972598
				4.2	0.131309	0.973858						4.2	0.0964566	0.972877
				4.21	0.13068	0.974126						4.21	0.0959206	0.973153
				4.22	0.130055	0.974391						4.22	0.0953875	0.973426
				4.23	0.129432	0.974654						4.23	0.0948574	0.973696
				4.24	0.128812	0.974913						4.24	0.0943302	0.973964
				4.25	0.128195	0.97517						4.25	0.0938059	0.974229
				4.26	0.127581	0.975425						4.26	0.0932846	0.974491
				4.27	0.126971	0.975677						4.27	0.0927662	0.974751
				4.28	0.126363	0.975926						4.28	0.0922506	0.975008
				4.29	0.125757	0.976173						4.29	0.091738	0.975262
				4.3	0.125155	0.976417						4.3	0.0912281	0.975514
				4.31	0.124556	0.976658						4.31	0.0907211	0.975763
				4.32	0.12396	0.976898						4.32	0.0902169	0.97601
				4.33	0.123366	0.977134						4.33	0.0897156	0.976254
				4.34	0.122775	0.977369						4.34	0.089217	0.976496
				4.35	0.122187	0.977601						4.35	0.0887211	0.976735
				4.36	0.121602	0.97783						4.36	0.0882281	0.976972
				4.37	0.12102	0.978057						4.37	0.0877378	0.977206
				4.38	0.12044	0.978282						4.38	0.0872502	0.977438
				4.39	0.119864	0.978505						4.39	0.0867653	0.977668
				4.4	0.11929	0.978725						4.4	0.0862831	0.977895
				4.41	0.118718	0.978943						4.41	0.0858035	0.97812
				4.42	0.11815	0.979159						4.42	0.0853267	0.978343
				4.43	0.117584	0.979372						4.43	0.0848525	0.978563
				4.44	0.117021	0.979584						4.44	0.0843809	0.978781
				4.45	0.116461	0.979793						4.45	0.083912	0.978997
				4.46	0.115903	0.98						4.46	0.0834456	0.979211
				4.47	0.115348	0.980205						4.47	0.0829819	0.979423
				4.48	0.114796	0.980408						4.48	0.0825207	0.979632
				4.49	0.114246	0.980608						4.49	0.0820621	0.97984
				4.5	0.113699	0.980807						4.5	0.081606	0.980045
				4.51	0.113155	0.981004						4.51	0.0811525	0.980248
				4.52	0.112613	0.981198						4.52	0.0807015	0.980449
				4.53	0.112074	0.981391						4.53	0.080253	0.980648
				4.54	0.111537	0.981582						4.54	0.079807	0.980845
				4.55	0.111003	0.981771						4.55	0.0793635	0.98104
				4.56	0.110471	0.981957						4.56	0.0789224	0.981233
				4.57	0.109942	0.982142						4.57	0.0784838	0.981424
				4.58	0.109416	0.982325						4.58	0.0780476	0.981613
				4.59	0.108892	0.982506						4.59	0.0776139	0.9818
				4.6	0.10837	0.982686						4.6	0.0771825	0.981985
				4.61	0.107851	0.982863						4.61	0.0767536	0.982169
				4.62	0.107335	0.983039						4.62	0.076327	0.98235
				4.63	0.106821	0.983212						4.63	0.0759029	0.98253
				4.64	0.10631	0.983384						4.64	0.075481	0.982707
				4.65	0.1058	0.983555						4.65	0.0750615	0.982883
				4.66	0.105294	0.983723						4.66	0.0746444	0.983058
				4.67	0.10479	0.98389						4.67	0.0742295	0.98323
				4.68	0.104288	0.984055						4.68	0.073817	0.983401
				4.69	0.103788	0.984219						4.69	0.0734068	0.98357
				4.7	0.103291	0.98438						4.7	0.0729988	0.983737
				4.71	0.102797	0.98454						4.71	0.0725931	0.983902
				4.72	0.102305	0.984699						4.72	0.0721897	0.984066
				4.73	0.101815	0.984855						4.73	0.0717885	0.984228
				4.74	0.101327	0.985011						4.74	0.0713895	0.984389
				4.75	0.100842	0.985164						4.75	0.0709928	0.984548
				4.76	0.100359	0.985316						4.76	0.0705982	0.984705
				4.77	0.0998785	0.985467						4.77	0.0702059	0.984861
				4.78	0.0994003	0.985616						4.78	0.0698157	0.985015
				4.79	0.0989243	0.985763						4.79	0.0694277	0.985167
				4.8	0.0984506	0.985909						4.8	0.0690419	0.985318
				4.81	0.0979792	0.986053						4.81	0.0686582	0.985468
				4.82	0.09751	0.986196						4.82	0.0682766	0.985616
				4.83	0.0970431	0.986338						4.83	0.0678972	0.985762
				4.84	0.0965784	0.986478						4.84	0.0675198	0.985907
				4.85	0.0961159	0.986616						4.85	0.0671446	0.98605
				4.86	0.0956557	0.986753						4.86	0.0667714	0.986192
				4.87	0.0951976	0.986889						4.87	0.0664003	0.986333
				4.88	0.0947418	0.987024						4.88	0.0660313	0.986472
				4.89	0.0942881	0.987156						4.89	0.0656644	0.98661
				4.9	0.0938366	0.987288						4.9	0.0652994	0.986746
				4.91	0.0933873	0.987418						4.91	0.0649365	0.986881
				4.92	0.0929401	0.987547						4.92	0.0645756	0.987014
				4.93	0.092495	0.987675						4.93	0.0642168	0.987147
				4.94	0.0920521	0.987801						4.94	0.0638599	0.987277
				4.95	0.0916113	0.987926						4.95	0.063505	0.987407
				4.96	0.0911726	0.98805						4.96	0.063152	0.987535
				4.97	0.0907361	0.988172						4.97	0.0628011	0.987662
				4.98	0.0903016	0.988294						4.98	0.0624521	0.987788
				4.99	0.0898692	0.988414						4.99	0.062105	0.987912
				5	0.0894388	0.988532						5	0.0617598	0.988035
				5.01	0.0890106	0.98865						5.01	0.0614166	0.988157
				5.02	0.0885843	0.988766						5.02	0.0610753	0.988277
				5.03	0.0881601	0.988881						5.03	0.0607359	0.988397
				5.04	0.087738	0.988995						5.04	0.0603983	0.988515
				5.05	0.0873179	0.989108						5.05	0.0600627	0.988632
				5.06	0.0868997	0.98922						5.06	0.0597289	0.988747
				5.07	0.0864836	0.98933						5.07	0.0593969	0.988862
				5.08	0.0860695	0.989439						5.08	0.0590668	0.988975
				5.09	0.0856573	0.989548						5.09	0.0587386	0.989087
				5.1	0.0852472	0.989655						5.1	0.0584121	0.989198
				5.11	0.084839	0.989761						5.11	0.0580875	0.989308
				5.12	0.0844327	0.989866						5.12	0.0577647	0.989417

## Sheet: Supp. Fig. 1B
Distance_(microns)	clp-ATTO647 Fluorescence	SYBR Gold Fluorescence
0	52	26
0.0174937	30	50
0.0349873	55	31
0.052481	11	24
0.0699747	14	33
0.0874683	6	5
0.104962	25	9
0.122456	33	23
0.139949	32	10
0.157443	29	4
0.174937	29	26
0.19243	10	12
0.209924	27	30
0.227418	17	40
0.244911	2	26
0.262405	9	24
0.279899	61	20
0.297392	50	31
0.314886	20	20
0.33238	32	1
0.349873	16	10
0.367367	49	35
0.384861	2	0
0.402354	63	71
0.419848	2	42
0.437342	0	16
0.454835	16	14
0.472329	37	51
0.489823	42	52
0.507316	55	36
0.52481	65	35
0.542304	12	4
0.559797	24	14
0.577291	59	3
0.594785	10	31
0.612278	22	41
0.629772	38	2
0.647266	34	62
0.664759	1	33
0.682253	26	3
0.699747	25	0
0.71724	28	20
0.734734	5	16
0.752228	32	16
0.769721	48	12
0.787215	37	71
0.804709	43	36
0.822202	35	36
0.839696	88	12
0.85719	17	20
0.874683	112	24
0.892177	18	49
0.909671	30	29
0.927164	26	0
0.944658	29	26
0.962152	7	15
0.979645	31	17
0.997139	71	8
1.01463	59	65
1.03213	82	8
1.04962	42	52
1.06711	62	29
1.08461	45	6
1.1021	19	20
1.11959	68	7
1.13709	41	42
1.15458	19	27
1.17208	34	5
1.18957	88	17
1.20706	24	6
1.22456	24	28
1.24205	42	32
1.25954	46	5
1.27704	46	22
1.29453	43	38
1.31202	89	54
1.32952	6	66
1.34701	17	93
1.36451	51	18
1.382	66	0
1.39949	51	108
1.41699	21	78
1.43448	20	22
1.45197	41	36
1.46947	78	77
1.48696	57	51
1.50446	92	93
1.52195	139	2
1.53944	147	64
1.55694	63	78
1.57443	70	65
1.59192	110	108
1.60942	74	40
1.62691	29	29
1.6444	17	94
1.6619	58	62
1.67939	170	72
1.69689	152	130
1.71438	83	16
1.73187	133	99
1.74937	143	56
1.76686	120	115
1.78435	129	108
1.80185	259	84
1.81934	114	152
1.83684	196	162
1.85433	167	90
1.87182	91	191
1.88932	134	149
1.90681	125	253
1.9243	205	275
1.9418	190	121
1.95929	241	150
1.97678	248	216
1.99428	273	307
2.01177	319	232
2.02927	244	416
2.04676	294	443
2.06425	293	228
2.08175	253	373
2.09924	348	392
2.11673	281	645
2.13423	484	531
2.15172	380	363
2.16921	374	470
2.18671	409	555
2.2042	473	892
2.2217	513	702
2.23919	459	622
2.25668	505	564
2.27418	461	590
2.29167	485	637
2.30916	379	711
2.32666	474	553
2.34415	474	641
2.36164	518	762
2.37914	612	955
2.39663	670	585
2.41413	545	481
2.43162	781	623
2.44911	651	988
2.46661	681	754
2.4841	785	436
2.50159	628	879
2.51909	649	1008
2.53658	697	539
2.55408	699	869
2.57157	706	748
2.58906	736	1052
2.60656	792	1090
2.62405	458	601
2.64154	563	513
2.65904	548	918
2.67653	612	811
2.69402	619	1021
2.71152	526	894
2.72901	889	854
2.74651	670	844
2.764	775	663
2.78149	703	743
2.79899	440	500
2.81648	550	671
2.83397	672	571
2.85147	521	890
2.86896	590	1122
2.88646	684	911
2.90395	732	927
2.92144	591	1075
2.93894	620	920
2.95643	693	521
2.97392	580	760
2.99142	759	942
3.00891	519	845
3.0264	565	840
3.0439	635	791
3.06139	743	852
3.07889	650	737
3.09638	523	909
3.11387	679	803
3.13137	484	699
3.14886	666	893
3.16635	665	876
3.18385	640	878
3.20134	761	515
3.21883	519	952
3.23633	702	956
3.25382	713	680
3.27132	639	916
3.28881	499	796
3.3063	698	740
3.3238	743	516
3.34129	638	1129
3.35878	603	882
3.37628	474	589
3.39377	564	706
3.41126	749	583
3.42876	597	855
3.44625	526	967
3.46375	508	693
3.48124	750	716
3.49873	595	853
3.51623	585	736
3.53372	708	1059
3.55121	661	864
3.56871	733	754
3.5862	542	1145
3.6037	801	959
3.62119	645	706
3.63868	708	584
3.65618	640	594
3.67367	960	836
3.69116	653	864
3.70866	772	890
3.72615	598	721
3.74364	590	762
3.76114	645	656
3.77863	692	937
3.79613	780	473
3.81362	566	921
3.83111	654	816
3.84861	574	1094
3.8661	547	915
3.88359	631	1042
3.90109	694	852
3.91858	670	850
3.93607	655	1038
3.95357	628	775
3.97106	538	947
3.98856	536	607
4.00605	666	919
4.02354	606	807
4.04104	865	603
4.05853	696	860
4.07602	604	664
4.09352	503	893
4.11101	579	1209
4.12851	537	775
4.146	446	742
4.16349	491	1169
4.18099	593	891
4.19848	691	616
4.21597	658	816
4.23347	691	701
4.25096	632	900
4.26845	550	613
4.28595	583	705
4.30344	579	935
4.32094	705	882
4.33843	687	1026
4.35592	530	991
4.37342	583	624
4.39091	553	689
4.4084	750	596
4.4259	644	916
4.44339	615	796
4.46089	625	756
4.47838	539	769
4.49587	596	1139
4.51337	536	921
4.53086	754	821
4.54835	709	806
4.56585	506	718
4.58334	574	782
4.60083	583	712
4.61833	632	852
4.63582	457	892
4.65332	649	672
4.67081	625	698
4.6883	567	828
4.7058	702	744
4.72329	549	844
4.74078	586	553
4.75828	728	623
4.77577	440	848
4.79326	494	863
4.81076	619	667
4.82825	529	738
4.84575	622	686
4.86324	613	548
4.88073	507	651
4.89823	668	886
4.91572	591	1023
4.93321	558	1081
4.95071	756	603
4.9682	629	900
4.98569	679	732
5.00319	659	857
5.02068	723	713
5.03818	547	657
5.05567	443	972
5.07316	385	521
5.09066	494	598
5.10815	477	684
5.12564	512	696
5.14314	579	918
5.16063	399	760
5.17813	601	967
5.19562	692	944
5.21311	589	812
5.23061	539	520
5.2481	714	680
5.26559	582	753
5.28309	389	525
5.30058	448	578
5.31807	620	552
5.33557	500	628
5.35306	483	488
5.37056	432	826
5.38805	704	888
5.40554	480	458
5.42304	346	583
5.44053	378	486
5.45802	440	548
5.47552	363	514
5.49301	477	495
5.51051	429	565
5.528	391	540
5.54549	256	513
5.56299	464	564
5.58048	364	624
5.59797	479	509
5.61547	491	447
5.63296	348	388
5.65045	335	513
5.66795	224	587
5.68544	347	428
5.70294	265	389
5.72043	218	400
5.73792	136	576
5.75542	296	652
5.77291	215	285
5.7904	354	438
5.8079	294	383
5.82539	210	379
5.84288	246	328
5.86038	231	282
5.87787	149	234
5.89537	245	331
5.91286	203	385
5.93035	224	454
5.94785	180	276
5.96534	130	171
5.98283	153	179
6.00033	142	374
6.01782	182	198
6.03532	91	190
6.05281	67	268
6.0703	130	191
6.0878	156	141
6.10529	102	241
6.12278	46	117
6.14028	58	224
6.15777	113	87
6.17526	85	240
6.19276	21	236
6.21025	53	195
6.22775	82	38
6.24524	145	125
6.26273	77	115
6.28023	110	108
6.29772	138	104
6.31521	66	158
6.33271	53	6
6.3502	104	164
6.36769	142	143
6.38519	109	41
6.40268	64	145
6.42018	69	141
6.43767	48	67
6.45516	59	70
6.47266	66	69
6.49015	85	28
6.50764	50	58
6.52514	34	7
6.54263	41	11
6.56012	73	72
6.57762	14	41
6.59511	39	6
6.61261	69	60
6.6301	88	44
6.64759	57	12
6.66509	7	35
6.68258	65	53
6.70007	64	79
6.71757	87	67
6.73506	62	30
6.75256	39	22
6.77005	126	15
6.78754	21	30
6.80504	27	6
6.82253	13	9
6.84002	64	51
6.85752	49	3
6.87501	45	28
6.8925	20	39
6.91	1	14
6.92749	38	35
6.94499	55	43
6.96248	39	19
6.97997	62	25
6.99747	1	18
7.01496	30	28
7.03245	91	3
7.04995	33	48
7.06744	28	20
7.08494	25	2
7.10243	8	9
7.11992	66	6
7.13742	52	23
7.15491	60	20
7.1724	41	19
7.1899	63	31
7.20739	4	27
7.22488	13	0
7.24238	15	14
7.25987	20	14
7.27737	28	12
7.29486	15	22
7.31235	43	22
7.32985	7	13
7.34734	22	15
7.36483	22	20
7.38233	4	3
7.39982	104	3
7.41731	3	58
7.43481	48	24
7.4523	29	20
7.4698	15	8
7.48729	23	85
7.50478	60	51
7.52228	31	1
7.53977	5	71
7.55726	1	25
7.57476	0	19
7.59225	33	13
7.60975	33	50
7.62724	44	48
7.64473	27	3
7.66223	41	16
7.67972	31	23
7.69721	10	20
7.71471	2	14
7.7322	99	9
7.74969	29	22
7.76719	31	7
7.78468	15	0
7.80218	3	35
7.81967	0	0

## Sheet: Supp. Fig. 1C
Intensity Ratio for clp-ATTO647 Fluorescence	Intensity Ratio for SYBR Gold Fluorescence
160.269	70.8878
187.823	64.8181
220.869	77.5048
213.724	68.3577
203.044	64.457
151.342	64.8859
152.816	48.2854
228.562	58.504
219.446	80.8109
292.866	85.397
242.49	61.7621
259.21	77.1893
147.241	52.6796
185.028	66.0198
241.932	67.386
173.018	50.019
133.523	64.3613
179.497	50.3035
179.11	71.1373
164.348	53.6
216.404	34.5524
182.367	53.079
236.115	47.5075
213.72	74.788
168.393	54.3409
219.75	66.7828
232.087	55.3383
162.884	52.9837
254.641	50.0313
209.219	54.2767
224.722	52.0118
246.777	62.3073
252.458	46.2707
254.04	50.2556
346.349	55.0222
246.467	67.6342
199.794	44.2342
274.597	74.7403
258.291	67.3108
229.554	45.8324
284.63	111.639
242.343	86.1321
287.285	56.1061
230.85	94.5342
202.84	64.9001
100.073	75.4343
142.094	66.3413
126.002	74.091
171.72	50.6239
111.78	44.1724
135.645	93.6829
180.191	69.7106
148.131	97.6045
124.096	71.8395
169.349	32.0327
157.739	28.2262
239.786	33.8681
192.556	27.6365
180.35	39.0245
192.658	32.7048
287.823	39.4934
179.846	45.4761
200.921	27.3946
196.519	34.3949
233.954	31.4955
	44.3065
	39.9345
	31.3934
	37.2602
	37.2455
	24.0436
	40.9752
	28.6594
	33.0465
	48.0814
	44.7769
	53.8344
	41.2568
	61.9821
	45.7583
	54.6772
	44.9684
	39.2887
	47.0793
	63.9825

## Sheet: Supp. Fig. 7B
	Relative Intensity
Relaxation delay / s	278K	283K	288K	298K
0.04	0.0490179	0.0683718	0.0804628	0.137
0.08	0.115695	0.124187	0.166387	0.262
0.16	0.227668	0.228076	0.276824	0.416
0.32	0.380919	0.431402	0.406436	0.688
0.64	0.642894	0.67131	0.687203	0.89
1.28	0.817928	0.874844	0.888267	0.972
2.56	0.99614	0.954808	0.98263	1
5.12	1	1	1	1

## Sheet: Supp. Fig. 7C
	Relative Intensity
Relaxation delay / s	278K	283K	288K	298K
0.04	0.113	0.0659	0.118	0.166043
0.08	0.135	0.138	0.176	0.300416
0.16	0.25	0.274	0.308	0.479834
0.32	0.491	0.475	0.502	0.743142
0.64	0.678	0.709	0.765	0.92233
1.28	0.901	0.901	0.903	1.04912
2.56	0.986	0.968	0.983	1.01956
5.12	1	1	1	1

## Sheet: Supp. Fig. 7D
Residue Number	Temperature / K	T1 Relaxation Time / s	Standard Error / s
395	278	0.659883	0.0299905
395	283	0.568607	0.0156811
395	288	0.550084	0.0266238
395	298	0.279626	0.0070365
404	278	0.518551	0.0281124
404	283	0.499797	0.0116984
404	288	0.433844	0.0186197
404	298	0.245369	0.0101635

[truncated: 10 more sheets: Supp. Fig. 7E, Supp. Fig. 7F, Supp. Fig. 8, Supp. Fig. S9, Supp. Fig. S10A, Supp. Fig. S10B, Supp. Fig. S11A, Supp. Fig. S11B, Supp. Fig. S12A, Supp. Fig. S12B]
